# Supplementary material for: 9-[(E)-2-(4-Chloro­phen­yl)ethen­yl]-3,3,6,6-tetra­methyl-2,3,4,5,6,7,8,9-octa­hydro-1H-xanthene-1,8-dione
Source: Acta Crystallogr Sect E Struct Rep Online. 2013 Sep 18;69(Pt 10):o1542. doi: 10.1107/S1600536813025026 (PMC3790409; doi:10.1107/S1600536813025026)
Supplement: Supplementary file 1 [file e-69-o1542-sup1.cif]

##############################################################################
#                                                                            #
# This CIF contains the data in a paper accepted for publication in          #
# Acta Crystallographica Section E. It conforms to the requirements of       #
# Notes for Authors for Acta Crystallographica Section E, and has been       #
# peer reviewed under the auspices of the IUCr Commission on Journals.       #
#                                                                            #
# Full details of the Crystallographic Information File format               #
# are given in the paper "The Crystallographic Information File (CIF):       #
# a New Standard Archive File for Crystallography" by S. R. Hall, F. H.      #
# Allen and I. D. Brown [Acta Cryst. (1991), A47, 655-685].                  #
#                                                                            #
# The current version of the core CIF dictionary is obtainable from          #
# ftp://ftp.iucr.org/pub/cif_core.dic.                                       #
#                                                                            #
# Software is freely available for graphical display of the structure(s)     #
# in this CIF. For information consult the CIF software page                 #
# http://www.iucr.org/resources/cif/software.                                #
#                                                                            #
# This file may be used for bona fide research purposes within the           #
# scientific community so long as proper attribution is given to the journal # 
# article from which it was obtained.                                        #
#                                                                            #
##############################################################################
data_General
_audit_creation_method     'by CrystalStructure 4.0'
_journal_date_recd_electronic     2013-09-02
_journal_date_accepted     2013-09-09
_journal_name_full     'Acta Crystallographica, Section E'
_journal_year     2013
_journal_volume     69
_journal_issue     10
_journal_page_first     o1542
_journal_page_last     o1542
_journal_paper_category     QO
_journal_paper_doi     10.1107/S1600536813025026
_journal_coeditor_code     FF2119
_publ_contact_author_name     'JaeKyun Lee'
_publ_contact_author_address     'Center for Neuro-Medicine, KIST'
_publ_contact_author_email     'j9601@kist.re.kr'
_publ_contact_author_fax     '+82-2-958-5189'
_publ_contact_author_phone     '+82-2-958-6780'
_publ_section_title
;\
9-[(<i>E</i>)-2-(4-Chlorophenyl)ethenyl]-3,3,6,6-tetramethyl-2,3,4,5,6,7,8,9-\
octahydro-1<i>H</i>-xanthene-1,8-dione
;
loop_
    _publ_author_name
    _publ_author_address
    'Byung-Yong Yu'
;
  Advanced Analysis Center, Korea Institute of Science & Technology,
  Hwarangro 14-gil, Seongbuk-gu, Seoul, 136-791,
South Korea
;
    'Jae Kyun Lee'
;
 Center for Neuro-Medicine, Korea Institute of Science & Technology,
 Hwarangro 14-gil, Seongbuk-gu, Seoul, 136-791,
South Korea
;
    'Yong Seo Cho'
;
 Center for Neuro-Medicine, Korea Institute of Science & Technology,
 Hwarangro 14-gil, Seongbuk-gu, Seoul, 136-791,
South Korea
;
    'Sun-Joon Min'
;
  Center for Neuro-Medicine, Korea Institute of Science & Technology,
 Hwarangro 14-gil, Seongbuk-gu, Seoul, 136-791,
South Korea
;
    'Jae Chun Woo'
;
 Drug Discovery Platform Technology Team, Korea Research Institute
 of Chemical Technology, PO Box 107, Yuseong, Daejeon 305-600,
 South Korea
;
_publ_section_synopsis
;
Key indicators: single-crystal X-ray study; T = 296 K; mean \s(C-C) =
0.0036\%A; <i>R</i> factor = 0.057; <i>wR</i> factor = 0.194;
data-to-parameter ratio = 18.4.
;
data_I
_database_code_depnum_ccdc_archive 'CCDC 959906'
_chemical_name_systematic
;\
9-[(<i>E</i>)-2-(4-Chlorophenyl)ethenyl]-3,3,6,6-tetramethyl-2,3,4,5,6,7,8,9-\
octahydro-1<i>H</i>-xanthene-1,8-dione
;
_chemical_formula_moiety     'C25 H27 Cl O3'
_chemical_formula_sum     'C25 H27 Cl O3'
_chemical_formula_iupac     'C25 H27 Cl O3'
_chemical_formula_weight     410.94
_chemical_melting_point     ?
_symmetry_cell_setting     monoclinic
_symmetry_space_group_name_H-M     'P 1 21/n 1'
_symmetry_space_group_name_Hall     '-P 2yn'
loop_
    _symmetry_equiv_pos_site_id
    _symmetry_equiv_pos_as_xyz
    1 '+X,+Y,+Z'
    2 '1/2-X,1/2+Y,1/2-Z'
    3 '-X,-Y,-Z'
    4 '1/2+X,1/2-Y,1/2+Z'
_cell_length_a     5.9686(4)
_cell_length_b     18.7567(13)
_cell_length_c     20.1089(13)
_cell_angle_alpha     90.0000
_cell_angle_beta     100.9322(18)
_cell_angle_gamma     90.0000
_cell_volume     2210.4(3)
_cell_formula_units_Z     4
_cell_measurement_reflns_used     12401
_cell_measurement_theta_min     3.00
_cell_measurement_theta_max     27.45
_cell_measurement_temperature     296
_exptl_crystal_description     block
_exptl_crystal_colour     colorless
_exptl_crystal_size_max     0.400
_exptl_crystal_size_mid     0.100
_exptl_crystal_size_min     0.100
_exptl_crystal_density_diffrn     1.235
_exptl_crystal_density_meas     ?
_exptl_crystal_density_method     'not measured'
_exptl_crystal_F_000     872.00
_exptl_absorpt_coefficient_mu     0.195
_exptl_absorpt_correction_type     multi-scan
_exptl_absorpt_process_details     '(ABSCOR, Rigaku, 1995)'
_exptl_absorpt_correction_T_min     0.629
_exptl_absorpt_correction_T_max     0.981
_diffrn_ambient_temperature     296
_diffrn_radiation_type     'Mo K\a'
_diffrn_radiation_wavelength     0.71075
_diffrn_measurement_device_type     'Rigaku R-AXIS RAPID'
_diffrn_measurement_method     \w
_diffrn_detector_area_resol_mean     10.000
_diffrn_reflns_number     21185
_diffrn_reflns_av_R_equivalents     0.0417
_diffrn_reflns_theta_max     27.46
_diffrn_reflns_theta_full     27.46
_diffrn_measured_fraction_theta_max     0.995
_diffrn_measured_fraction_theta_full     0.995
_diffrn_reflns_limit_h_min     -7
_diffrn_reflns_limit_h_max     7
_diffrn_reflns_limit_k_min     -24
_diffrn_reflns_limit_k_max     24
_diffrn_reflns_limit_l_min     -26
_diffrn_reflns_limit_l_max     26
_diffrn_standards_number     0
_diffrn_standards_interval_count     .
_diffrn_standards_decay_%     ?
_refine_special_details
;
Refinement was performed using all reflections. The weighted <i>R</i>-factor
(<i>wR</i>) and goodness of fit (<i>S</i>) are based on <i>F</i>^2^.
<i>R</i>-factor (gt) are based on <i>F</i>. The threshold expression of
<i>F</i>^2^ > 2.0 \s(<i>F</i>^2^) is used only for calculating <i>R</i>-factor
(gt).
;
_reflns_number_total     5042
_reflns_number_gt     2842
_reflns_threshold_expression     F^2^>2.0\s(F^2^)
_refine_ls_structure_factor_coef     Fsqd
_refine_ls_R_factor_gt     0.0571
_refine_ls_wR_factor_ref     0.1938
_refine_ls_goodness_of_fit_ref     1.114
_refine_ls_number_reflns     5042
_refine_ls_number_parameters     274
_refine_ls_number_restraints     0
_refine_ls_hydrogen_treatment     mixed
_refine_ls_weighting_scheme     calc
_refine_ls_weighting_details
            'w = 1/[\s^2^(Fo^2^)+(0.0909P)^2^+0.3774P] where P=(Fo^2^+2Fc^2^)/3'
_atom_sites_solution_hydrogens     geom
_atom_sites_solution_primary     direct
_atom_sites_solution_secondary     difmap
_refine_ls_shift/su_max     0.000
_refine_diff_density_max     0.490
_refine_diff_density_min     -0.370
_refine_ls_extinction_method     none
_refine_ls_extinction_coef     ?
loop_
    _atom_type_symbol
    _atom_type_description
    _atom_type_scat_dispersion_real
    _atom_type_scat_dispersion_imag
    _atom_type_scat_source
    'C' 'C' 0.0033 0.0016
;
International Tables for Crystallography
(1992, Vol. C, Tables 4.2.6.8 and 6.1.1.4)
;
    'H' 'H' 0.0000 0.0000
;
International Tables for Crystallography
(1992, Vol. C, Table 6.1.1.4)
;
    'Cl' 'Cl' 0.1484 0.1585
;
International Tables for Crystallography
(1992, Vol. C, Tables 4.2.6.8 and 6.1.1.4)
;
    'O' 'O' 0.0106 0.0060
;
International Tables for Crystallography
(1992, Vol. C, Tables 4.2.6.8 and 6.1.1.4)
;
_computing_data_collection     'RAPID-AUTO (Rigaku, 2006)'
_computing_cell_refinement     'RAPID-AUTO (Rigaku, 1995)'
_computing_data_reduction     'RAPID-AUTO (Rigaku, 1995)'
_computing_structure_solution
                                 '<i>Il Milione</i> (Burla <i>et al.</i>, 2007)'
_computing_structure_refinement     'SHELXL97 (Sheldrick, 2008)'
_computing_molecular_graphics     'CrystalStructure (Rigaku, 2010)'
_computing_publication_material     'CrystalStructure (Rigaku, 2010)'
loop_
    _atom_site_type_symbol
    _atom_site_label
    _atom_site_fract_x
    _atom_site_fract_y
    _atom_site_fract_z
    _atom_site_U_iso_or_equiv
    _atom_site_adp_type
    _atom_site_calc_flag
    _atom_site_refinement_flags
    _atom_site_occupancy
    _atom_site_symmetry_multiplicity
    _atom_site_disorder_assembly
    _atom_site_disorder_group
    Cl Cl1 0.69966(17) 0.07641(5) 1.05177(4) 0.0940(4) Uani d . 1.0 4 . .
    O O1 0.7005(3) 0.30837(9) 0.63125(9) 0.0555(5) Uani d . 1.0 4 . .
    O O2 1.1309(4) 0.09617(11) 0.64406(11) 0.0807(7) Uani d . 1.0 4 . .
    O O3 1.4226(3) 0.33059(11) 0.77323(11) 0.0772(7) Uani d . 1.0 4 . .
    C C1 1.0997(4) 0.23354(12) 0.70199(12) 0.0475(6) Uani d . 1.0 4 . .
    C C2 1.0643(4) 0.31308(12) 0.70432(11) 0.0445(6) Uani d . 1.0 4 . .
    C C3 1.2468(4) 0.35734(14) 0.74179(14) 0.0553(7) Uani d . 1.0 4 . .
    C C4 1.2148(5) 0.43693(14) 0.73819(14) 0.0574(7) Uani d . 1.0 4 . .
    C C5 0.9668(4) 0.46069(12) 0.73584(12) 0.0465(6) Uani d . 1.0 4 . .
    C C6 0.8129(4) 0.42116(12) 0.67791(12) 0.0476(6) Uani d . 1.0 4 . .
    C C7 0.8714(4) 0.34484(12) 0.67331(11) 0.0433(5) Uani d . 1.0 4 . .
    C C8 0.7416(4) 0.23900(13) 0.61490(12) 0.0502(6) Uani d . 1.0 4 . .
    C C9 0.5527(5) 0.21123(15) 0.56166(13) 0.0594(7) Uani d . 1.0 4 . .
    C C10 0.6217(5) 0.14590(12) 0.52433(12) 0.0497(6) Uani d . 1.0 4 . .
    C C11 0.7561(5) 0.09527(13) 0.57644(14) 0.0623(7) Uani d . 1.0 4 . .
    C C12 0.9542(5) 0.12910(13) 0.62313(13) 0.0560(7) Uani d . 1.0 4 . .
    C C13 0.9267(4) 0.20277(13) 0.64482(11) 0.0478(6) Uani d . 1.0 4 . .
    C C14 1.0738(5) 0.19832(13) 0.76848(12) 0.0502(6) Uani d . 1.0 4 . .
    C C15 0.9167(5) 0.21453(14) 0.80290(14) 0.0540(7) Uani d . 1.0 4 . .
    C C16 0.8714(4) 0.18080(12) 0.86494(12) 0.0477(6) Uani d . 1.0 4 . .
    C C17 0.6773(5) 0.20050(14) 0.88966(13) 0.0563(7) Uani d . 1.0 4 . .
    C C18 0.6241(5) 0.16827(14) 0.94691(14) 0.0607(7) Uani d . 1.0 4 . .
    C C19 0.7662(5) 0.11714(15) 0.98006(13) 0.0587(7) Uani d . 1.0 4 . .
    C C20 0.9630(5) 0.09732(14) 0.95799(14) 0.0605(7) Uani d . 1.0 4 . .
    C C21 1.0122(4) 0.12912(13) 0.90070(13) 0.0539(6) Uani d . 1.0 4 . .
    C C22 0.9015(5) 0.44069(16) 0.80400(14) 0.0677(8) Uani d . 1.0 4 . .
    C C23 0.9392(6) 0.54004(15) 0.72602(18) 0.0790(9) Uani d . 1.0 4 . .
    C C24 0.4088(5) 0.10911(16) 0.48605(15) 0.0692(8) Uani d . 1.0 4 . .
    C C25 0.7708(5) 0.16842(16) 0.47402(14) 0.0694(8) Uani d . 1.0 4 . .
    H H1 1.2533 0.2240 0.6936 0.0570 Uiso calc R 1.0 4 . .
    H H4A 1.2650 0.4546 0.6981 0.0689 Uiso calc R 1.0 4 . .
    H H4B 1.3110 0.4584 0.7774 0.0689 Uiso calc R 1.0 4 . .
    H H6A 0.6560 0.4249 0.6840 0.0572 Uiso calc R 1.0 4 . .
    H H6B 0.8234 0.4443 0.6355 0.0572 Uiso calc R 1.0 4 . .
    H H9A 0.5029 0.2488 0.5290 0.0713 Uiso calc R 1.0 4 . .
    H H9B 0.4244 0.1986 0.5826 0.0713 Uiso calc R 1.0 4 . .
    H H11A 0.6532 0.0753 0.6035 0.0747 Uiso calc R 1.0 4 . .
    H H11B 0.8129 0.0562 0.5527 0.0747 Uiso calc R 1.0 4 . .
    H H17 0.5819 0.2358 0.8675 0.0676 Uiso calc R 1.0 4 . .
    H H18 0.4930 0.1814 0.9625 0.0728 Uiso calc R 1.0 4 . .
    H H20 1.0603 0.0632 0.9814 0.0726 Uiso calc R 1.0 4 . .
    H H21 1.1437 0.1156 0.8855 0.0647 Uiso calc R 1.0 4 . .
    H H22A 0.7482 0.4560 0.8042 0.0813 Uiso calc R 1.0 4 . .
    H H22B 1.0041 0.4637 0.8402 0.0813 Uiso calc R 1.0 4 . .
    H H22C 0.9116 0.3899 0.8100 0.0813 Uiso calc R 1.0 4 . .
    H H23A 0.9751 0.5531 0.6831 0.0948 Uiso calc R 1.0 4 . .
    H H23B 1.0404 0.5643 0.7616 0.0948 Uiso calc R 1.0 4 . .
    H H23C 0.7845 0.5532 0.7271 0.0948 Uiso calc R 1.0 4 . .
    H H24A 0.4521 0.0680 0.4631 0.0831 Uiso calc R 1.0 4 . .
    H H24B 0.3253 0.1415 0.4535 0.0831 Uiso calc R 1.0 4 . .
    H H24C 0.3146 0.0946 0.5174 0.0831 Uiso calc R 1.0 4 . .
    H H25A 0.9061 0.1914 0.4979 0.0833 Uiso calc R 1.0 4 . .
    H H25B 0.6873 0.2009 0.4416 0.0833 Uiso calc R 1.0 4 . .
    H H25C 0.8126 0.1271 0.4510 0.0833 Uiso calc R 1.0 4 . .
    H H14 1.170(5) 0.1623(16) 0.7859(15) 0.073(9) Uiso d . 1.0 4 . .
    H H15 0.820(5) 0.2468(16) 0.7866(15) 0.069(9) Uiso d . 1.0 4 . .
loop_
    _atom_site_aniso_label
    _atom_site_aniso_U_11
    _atom_site_aniso_U_22
    _atom_site_aniso_U_33
    _atom_site_aniso_U_12
    _atom_site_aniso_U_13
    _atom_site_aniso_U_23
    Cl1 0.1078(7) 0.1136(8) 0.0698(6) 0.0045(6) 0.0402(5) 0.0178(5)
    O1 0.0479(9) 0.0512(11) 0.0609(11) 0.0086(8) -0.0067(8) -0.0155(8)
    O2 0.0945(16) 0.0552(12) 0.0814(15) 0.0261(11) -0.0114(12) -0.0069(10)
    O3 0.0510(11) 0.0622(13) 0.1048(17) 0.0042(9) -0.0200(11) 0.0069(11)
    C1 0.0466(13) 0.0483(14) 0.0452(13) 0.0060(11) 0.0026(10) -0.0004(10)
    C2 0.0430(12) 0.0453(13) 0.0438(12) 0.0024(10) 0.0042(10) 0.0012(10)
    C3 0.0445(13) 0.0549(15) 0.0628(16) 0.0012(12) 0.0011(12) 0.0043(12)
    C4 0.0513(14) 0.0562(16) 0.0638(16) -0.0055(12) 0.0085(13) 0.0025(13)
    C5 0.0452(12) 0.0452(13) 0.0476(13) 0.0006(10) 0.0046(10) -0.0022(10)
    C6 0.0459(13) 0.0447(13) 0.0508(13) 0.0036(10) 0.0053(11) -0.0010(10)
    C7 0.0391(11) 0.0488(13) 0.0411(12) 0.0004(10) 0.0048(10) -0.0012(10)
    C8 0.0560(14) 0.0462(14) 0.0476(13) 0.0030(11) 0.0076(11) -0.0064(11)
    C9 0.0561(15) 0.0594(16) 0.0573(15) 0.0022(13) -0.0029(13) -0.0121(13)
    C10 0.0570(14) 0.0444(13) 0.0465(13) -0.0044(11) 0.0069(11) -0.0026(11)
    C11 0.0803(19) 0.0438(14) 0.0594(16) -0.0041(13) 0.0049(15) -0.0004(12)
    C12 0.0721(17) 0.0468(14) 0.0474(14) 0.0072(13) 0.0065(13) 0.0039(11)
    C13 0.0533(14) 0.0469(13) 0.0419(12) 0.0055(11) 0.0057(11) 0.0002(10)
    C14 0.0568(14) 0.0438(14) 0.0465(13) 0.0101(12) 0.0008(12) 0.0034(11)
    C15 0.0509(14) 0.0466(15) 0.0622(16) 0.0073(12) 0.0050(13) 0.0095(12)
    C16 0.0491(13) 0.0408(13) 0.0517(13) 0.0001(10) 0.0061(11) -0.0020(10)
    C17 0.0530(14) 0.0498(14) 0.0639(16) 0.0049(12) 0.0054(13) -0.0021(12)
    C18 0.0549(15) 0.0623(17) 0.0669(17) 0.0020(13) 0.0167(14) -0.0144(14)
    C19 0.0643(16) 0.0610(16) 0.0529(15) -0.0059(13) 0.0165(13) -0.0062(13)
    C20 0.0640(16) 0.0597(17) 0.0574(16) 0.0091(13) 0.0104(14) 0.0086(13)
    C21 0.0518(14) 0.0550(15) 0.0566(15) 0.0062(12) 0.0142(12) 0.0048(12)
    C22 0.0724(18) 0.0711(19) 0.0613(17) -0.0038(15) 0.0167(15) -0.0112(14)
    C23 0.081(2) 0.0485(17) 0.097(3) -0.0016(15) -0.0104(18) -0.0047(16)
    C24 0.0748(19) 0.0643(18) 0.0657(18) -0.0121(15) 0.0059(15) -0.0137(14)
    C25 0.0766(19) 0.075(2) 0.0565(16) -0.0090(16) 0.0124(15) 0.0023(14)
_geom_special_details
;
All e.s.d.'s (except the e.s.d. in the dihedral angle between two l.s. planes)
are estimated using the full covariance matrix. The cell e.s.d.'s are taken
into account individually in the estimation of e.s.d.'s in distances, angles
and torsion angles; correlations between e.s.d.'s in cell parameters are only
used when they are defined by crystal symmetry. An approximate (isotropic)
treatment of cell e.s.d.'s is used for estimating e.s.d.'s involving l.s.
planes.
;
loop_
    _geom_bond_atom_site_label_1
    _geom_bond_atom_site_label_2
    _geom_bond_site_symmetry_1
    _geom_bond_site_symmetry_2
    _geom_bond_distance
    _geom_bond_publ_flag
    Cl1 C19 . . 1.743(3) no
    O1 C7 . . 1.377(3) no
    O1 C8 . . 1.375(3) no
    O2 C12 . . 1.226(4) no
    O3 C3 . . 1.225(3) no
    C1 C2 . . 1.509(4) no
    C1 C13 . . 1.507(3) no
    C1 C14 . . 1.525(4) no
    C2 C3 . . 1.460(4) no
    C2 C7 . . 1.341(3) no
    C3 C4 . . 1.505(4) no
    C4 C5 . . 1.538(4) no
    C5 C6 . . 1.531(3) no
    C5 C22 . . 1.541(4) no
    C5 C23 . . 1.506(4) no
    C6 C7 . . 1.481(4) no
    C8 C9 . . 1.494(4) no
    C8 C13 . . 1.339(4) no
    C9 C10 . . 1.534(4) no
    C10 C11 . . 1.525(4) no
    C10 C24 . . 1.521(4) no
    C10 C25 . . 1.528(5) no
    C11 C12 . . 1.504(4) no
    C12 C13 . . 1.468(4) no
    C14 C15 . . 1.303(4) no
    C15 C16 . . 1.469(4) no
    C16 C17 . . 1.395(4) no
    C16 C21 . . 1.390(4) no
    C17 C18 . . 1.389(4) no
    C18 C19 . . 1.367(4) no
    C19 C20 . . 1.383(5) no
    C20 C21 . . 1.377(4) no
    C1 H1 . . 0.980 no
    C4 H4A . . 0.970 no
    C4 H4B . . 0.970 no
    C6 H6A . . 0.970 no
    C6 H6B . . 0.970 no
    C9 H9A . . 0.970 no
    C9 H9B . . 0.970 no
    C11 H11A . . 0.970 no
    C11 H11B . . 0.970 no
    C14 H14 . . 0.91(3) no
    C15 H15 . . 0.86(3) no
    C17 H17 . . 0.930 no
    C18 H18 . . 0.930 no
    C20 H20 . . 0.930 no
    C21 H21 . . 0.930 no
    C22 H22A . . 0.960 no
    C22 H22B . . 0.960 no
    C22 H22C . . 0.960 no
    C23 H23A . . 0.960 no
    C23 H23B . . 0.960 no
    C23 H23C . . 0.960 no
    C24 H24A . . 0.960 no
    C24 H24B . . 0.960 no
    C24 H24C . . 0.960 no
    C25 H25A . . 0.960 no
    C25 H25B . . 0.960 no
    C25 H25C . . 0.960 no
loop_
    _geom_contact_atom_site_label_1
    _geom_contact_atom_site_label_2
    _geom_contact_distance
    _geom_contact_site_symmetry_1
    _geom_contact_site_symmetry_2
    _geom_contact_publ_flag
    O1 C1 2.896(3) . . no
    O2 C1 2.848(4) . . no
    O2 C8 3.522(4) . . no
    O2 C14 3.220(4) . . no
    O3 C1 2.834(3) . . no
    O3 C7 3.525(3) . . no
    O3 C14 3.228(4) . . no
    C2 C5 2.923(4) . . no
    C2 C8 2.750(3) . . no
    C2 C15 2.964(4) . . no
    C2 C22 3.381(4) . . no
    C3 C6 2.920(4) . . no
    C3 C14 3.234(4) . . no
    C3 C22 3.039(5) . . no
    C4 C7 2.806(4) . . no
    C7 C13 2.759(4) . . no
    C7 C14 3.435(4) . . no
    C7 C15 3.546(4) . . no
    C7 C22 3.161(4) . . no
    C8 C11 2.811(4) . . no
    C8 C14 3.425(4) . . no
    C8 C25 3.162(4) . . no
    C9 C12 2.919(4) . . no
    C10 C13 2.941(3) . . no
    C12 C14 3.154(4) . . no
    C12 C25 3.080(4) . . no
    C13 C15 3.198(4) . . no
    C13 C25 3.445(4) . . no
    C14 C21 3.043(4) . . no
    C16 C19 2.780(4) . . no
    C17 C20 2.767(4) . . no
    C18 C21 2.754(4) . . no
    O1 O3 3.588(3) . 1_455 no
    O2 C23 3.461(4) . 2_746 no
    O3 O1 3.588(3) . 1_655 no
    O3 C17 3.521(4) . 1_655 no
    O3 C22 3.485(4) . 1_655 no
    C16 C23 3.531(4) . 2_646 no
    C17 O3 3.521(4) . 1_455 no
    C22 O3 3.485(4) . 1_455 no
    C23 O2 3.461(4) . 2_756 no
    C23 C16 3.531(4) . 2_656 no
    Cl1 H18 2.7888 . . no
    Cl1 H20 2.8027 . . no
    O1 H6A 2.4660 . . no
    O1 H6B 2.6503 . . no
    O1 H9A 2.4389 . . no
    O1 H9B 2.7017 . . no
    O1 H15 3.28(3) . . no
    O2 H1 2.6456 . . no
    O2 H11A 2.8399 . . no
    O2 H11B 2.4933 . . no
    O2 H25A 3.4838 . . no
    O2 H14 3.08(3) . . no
    O3 H1 2.6400 . . no
    O3 H4A 2.8353 . . no
    O3 H4B 2.4940 . . no
    O3 H22C 3.4562 . . no
    O3 H14 3.53(3) . . no
    C1 H15 2.61(4) . . no
    C2 H4A 2.9246 . . no
    C2 H4B 3.3067 . . no
    C2 H6A 3.1828 . . no
    C2 H6B 3.0478 . . no
    C2 H22C 2.8571 . . no
    C2 H14 3.27(3) . . no
    C2 H15 2.71(3) . . no
    C3 H1 2.6851 . . no
    C3 H6B 3.4013 . . no
    C3 H22B 3.3286 . . no
    C3 H22C 2.7018 . . no
    C3 H15 3.53(3) . . no
    C4 H6A 3.3141 . . no
    C4 H6B 2.8128 . . no
    C4 H22A 3.3239 . . no
    C4 H22B 2.6496 . . no
    C4 H22C 2.6700 . . no
    C4 H23A 2.7246 . . no
    C4 H23B 2.6835 . . no
    C4 H23C 3.3444 . . no
    C6 H4A 2.7247 . . no
    C6 H4B 3.3272 . . no
    C6 H22A 2.7202 . . no
    C6 H22B 3.3433 . . no
    C6 H22C 2.6749 . . no
    C6 H23A 2.6530 . . no
    C6 H23B 3.3202 . . no
    C6 H23C 2.6843 . . no
    C7 H1 3.1850 . . no
    C7 H4A 3.0922 . . no
    C7 H22A 3.5430 . . no
    C7 H22C 2.8428 . . no
    C7 H15 2.99(3) . . no
    C8 H1 3.1742 . . no
    C8 H11A 3.1166 . . no
    C8 H25A 2.8589 . . no
    C8 H25B 3.5123 . . no
    C8 H15 3.40(3) . . no
    C9 H11A 2.7160 . . no
    C9 H11B 3.3174 . . no
    C9 H24A 3.3259 . . no
    C9 H24B 2.6757 . . no
    C9 H24C 2.6673 . . no
    C9 H25A 2.6941 . . no
    C9 H25B 2.6929 . . no
    C9 H25C 3.3406 . . no
    C11 H9A 3.3070 . . no
    C11 H9B 2.7901 . . no
    C11 H24A 2.6805 . . no
    C11 H24B 3.3260 . . no
    C11 H24C 2.6775 . . no
    C11 H25A 2.6618 . . no
    C11 H25B 3.3206 . . no
    C11 H25C 2.6749 . . no
    C12 H1 2.7208 . . no
    C12 H9B 3.3743 . . no
    C12 H25A 2.7419 . . no
    C12 H25C 3.4042 . . no
    C12 H14 3.34(3) . . no
    C13 H9A 3.2143 . . no
    C13 H9B 3.0225 . . no
    C13 H11A 2.9252 . . no
    C13 H11B 3.3124 . . no
    C13 H25A 2.9417 . . no
    C13 H14 3.03(3) . . no
    C13 H15 3.15(3) . . no
    C14 H21 2.7825 . . no
    C15 H1 3.2524 . . no
    C15 H17 2.6117 . . no
    C15 H21 2.6798 . . no
    C15 H22C 3.2936 . . no
    C16 H18 3.2612 . . no
    C16 H20 3.2588 . . no
    C16 H14 2.62(4) . . no
    C17 H21 3.2218 . . no
    C17 H15 2.54(3) . . no
    C18 H20 3.2342 . . no
    C19 H17 3.2162 . . no
    C19 H21 3.2126 . . no
    C20 H18 3.2345 . . no
    C21 H17 3.2241 . . no
    C21 H14 2.72(4) . . no
    C21 H15 3.23(3) . . no
    C22 H4A 3.3256 . . no
    C22 H4B 2.6204 . . no
    C22 H6A 2.5916 . . no
    C22 H6B 3.3326 . . no
    C22 H23A 3.3103 . . no
    C22 H23B 2.6569 . . no
    C22 H23C 2.6320 . . no
    C23 H4A 2.6603 . . no
    C23 H4B 2.7322 . . no
    C23 H6A 2.7737 . . no
    C23 H6B 2.5571 . . no
    C23 H22A 2.6338 . . no
    C23 H22B 2.6719 . . no
    C23 H22C 3.3035 . . no
    C24 H9A 2.7818 . . no
    C24 H9B 2.5546 . . no
    C24 H11A 2.6079 . . no
    C24 H11B 2.7150 . . no
    C24 H25A 3.3138 . . no
    C24 H25B 2.6629 . . no
    C24 H25C 2.6575 . . no
    C25 H9A 2.5925 . . no
    C25 H9B 3.3273 . . no
    C25 H11A 3.3190 . . no
    C25 H11B 2.6161 . . no
    C25 H24A 2.6568 . . no
    C25 H24B 2.6603 . . no
    C25 H24C 3.3152 . . no
    H1 H14 2.3218 . . no
    H1 H15 3.4931 . . no
    H4A H6B 2.7040 . . no
    H4A H22B 3.5081 . . no
    H4A H22C 3.5755 . . no
    H4A H23A 2.5103 . . no
    H4A H23B 2.8831 . . no
    H4A H23C 3.5521 . . no
    H4B H22A 3.5021 . . no
    H4B H22B 2.4168 . . no
    H4B H22C 2.8907 . . no
    H4B H23A 3.0541 . . no
    H4B H23B 2.5417 . . no
    H4B H23C 3.5853 . . no
    H6A H22A 2.4458 . . no
    H6A H22B 3.4981 . . no
    H6A H22C 2.7774 . . no
    H6A H23A 3.0704 . . no
    H6A H23C 2.6228 . . no
    H6B H22A 3.5129 . . no
    H6B H22C 3.5968 . . no
    H6B H23A 2.3609 . . no
    H6B H23B 3.4547 . . no
    H6B H23C 2.7893 . . no
    H9A H24B 2.6196 . . no
    H9A H24C 3.0943 . . no
    H9A H25A 2.8127 . . no
    H9A H25B 2.4175 . . no
    H9A H25C 3.4909 . . no
    H9B H11A 2.6782 . . no
    H9B H24A 3.4582 . . no
    H9B H24B 2.7656 . . no
    H9B H24C 2.3718 . . no
    H9B H25B 3.4917 . . no
    H11A H24A 2.8548 . . no
    H11A H24B 3.4969 . . no
    H11A H24C 2.4264 . . no
    H11A H25A 3.5705 . . no
    H11A H25C 3.5156 . . no
    H11B H24A 2.5422 . . no
    H11B H24B 3.5782 . . no
    H11B H24C 3.0115 . . no
    H11B H25A 2.8613 . . no
    H11B H25B 3.5047 . . no
    H11B H25C 2.4387 . . no
    H17 H18 2.3158 . . no
    H17 H15 2.3633 . . no
    H20 H21 2.3019 . . no
    H21 H14 2.2169 . . no
    H21 H15 3.5043 . . no
    H22A H23A 3.5125 . . no
    H22A H23B 2.9104 . . no
    H22A H23C 2.4305 . . no
    H22B H23A 3.5530 . . no
    H22B H23B 2.4981 . . no
    H22B H23C 2.9305 . . no
    H22C H23B 3.5385 . . no
    H22C H23C 3.5014 . . no
    H22C H15 2.7633 . . no
    H24A H25A 3.5321 . . no
    H24A H25B 2.9335 . . no
    H24A H25C 2.4730 . . no
    H24B H25A 3.5373 . . no
    H24B H25B 2.4825 . . no
    H24B H25C 2.9306 . . no
    H24C H25B 3.5402 . . no
    H24C H25C 3.5345 . . no
    H14 H15 2.62(5) . . no
    Cl1 H4A 2.9523 . 4_455 no
    Cl1 H6A 3.4267 . 4_555 no
    Cl1 H6B 3.0761 . 4_455 no
    Cl1 H20 3.1167 . 3_757 no
    O1 H1 3.5308 . 1_455 no
    O2 H4B 3.0143 . 2_746 no
    O2 H9B 3.0186 . 1_655 no
    O2 H11A 3.3915 . 1_655 no
    O2 H22B 3.2809 . 2_746 no
    O2 H23B 2.5279 . 2_746 no
    O2 H24C 2.9582 . 1_655 no
    O3 H6A 3.0391 . 1_655 no
    O3 H17 2.6407 . 1_655 no
    O3 H22A 3.0396 . 1_655 no
    O3 H22C 3.0799 . 1_655 no
    O3 H15 2.82(3) . 1_655 no
    C1 H9B 3.4232 . 1_655 no
    C3 H6A 3.1619 . 1_655 no
    C3 H22A 3.5402 . 1_655 no
    C4 H6A 3.0432 . 1_655 no
    C4 H22A 3.2287 . 1_655 no
    C6 H4A 3.4288 . 1_455 no
    C8 H1 3.5812 . 1_455 no
    C9 H1 3.4761 . 1_455 no
    C11 H22A 3.5505 . 2_646 no
    C11 H22B 3.5075 . 2_646 no
    C11 H24A 3.3429 . 3_656 no
    C12 H9B 3.3330 . 1_655 no
    C12 H24C 3.3615 . 1_655 no
    C13 H9B 3.4364 . 1_655 no
    C14 H17 3.3706 . 1_655 no
    C14 H23B 3.5372 . 2_746 no
    C14 H23C 3.4729 . 2_646 no
    C15 H23C 3.2686 . 2_646 no
    C15 H25B 3.3457 . 4_555 no
    C16 H9A 3.5021 . 4_555 no
    C16 H23A 3.1917 . 2_646 no
    C16 H23C 3.0596 . 2_646 no
    C16 H25B 3.1228 . 4_555 no
    C17 H9A 3.2356 . 4_555 no
    C17 H21 3.5474 . 1_455 no
    C17 H23A 3.1784 . 2_646 no
    C17 H24B 3.2834 . 4_555 no
    C17 H25A 3.5780 . 4_455 no
    C17 H25B 3.5459 . 4_555 no
    C17 H14 3.41(3) . 1_455 no
    C18 H9A 2.9736 . 4_555 no
    C18 H21 3.0630 . 1_455 no
    C18 H23A 3.3557 . 2_646 no
    C18 H25A 3.1900 . 4_455 no
    C18 H25B 3.5671 . 4_455 no
    C19 H9A 2.9604 . 4_555 no
    C19 H20 3.5788 . 3_757 no
    C19 H23A 3.5336 . 2_646 no
    C20 H9A 3.2097 . 4_555 no
    C20 H18 3.5198 . 1_655 no
    C20 H20 3.2609 . 3_757 no
    C20 H23A 3.5721 . 2_646 no
    C21 H9A 3.4585 . 4_555 no
    C21 H18 3.0641 . 1_655 no
    C21 H23A 3.3869 . 2_646 no
    C21 H23C 3.1681 . 2_646 no
    C21 H25B 3.4071 . 4_555 no
    C22 H4B 3.4792 . 1_455 no
    C22 H11A 3.1893 . 2_656 no
    C22 H24A 3.1594 . 4_555 no
    C22 H24B 3.4848 . 4_555 no
    C23 H14 3.31(3) . 2_756 no
    C24 H11B 3.4035 . 3_656 no
    C24 H22B 3.3790 . 4_454 no
    C24 H22C 3.5428 . 4_454 no
    C24 H24A 3.5277 . 3_656 no
    C24 H25A 3.4227 . 1_455 no
    C24 H25C 3.5105 . 1_455 no
    C25 H17 3.5745 . 4_554 no
    C25 H18 3.1411 . 4_554 no
    C25 H24B 3.4493 . 1_655 no
    C25 H24C 3.4838 . 1_655 no
    H1 O1 3.5308 . 1_655 no
    H1 C8 3.5812 . 1_655 no
    H1 C9 3.4761 . 1_655 no
    H1 H9B 2.6676 . 1_655 no
    H1 H23B 3.2982 . 2_746 no
    H1 H15 3.5668 . 1_655 no
    H4A Cl1 2.9523 . 4_554 no
    H4A C6 3.4288 . 1_655 no
    H4A H6A 2.4673 . 1_655 no
    H4A H21 3.5481 . 2_756 no
    H4A H22A 3.2460 . 1_655 no
    H4A H23C 3.5624 . 1_655 no
    H4B O2 3.0143 . 2_756 no
    H4B C22 3.4792 . 1_655 no
    H4B H6A 3.1024 . 1_655 no
    H4B H22A 2.5631 . 1_655 no
    H6A Cl1 3.4267 . 4_454 no
    H6A O3 3.0391 . 1_455 no
    H6A C3 3.1619 . 1_455 no
    H6A C4 3.0432 . 1_455 no
    H6A H4A 2.4673 . 1_455 no
    H6A H4B 3.1024 . 1_455 no
    H6B Cl1 3.0761 . 4_554 no
    H6B H20 3.2003 . 4_454 no
    H9A C16 3.5021 . 4_454 no
    H9A C17 3.2356 . 4_454 no
    H9A C18 2.9736 . 4_454 no
    H9A C19 2.9604 . 4_454 no
    H9A C20 3.2097 . 4_454 no
    H9A C21 3.4585 . 4_454 no
    H9A H18 3.3500 . 4_454 no
    H9B O2 3.0186 . 1_455 no
    H9B C1 3.4232 . 1_455 no
    H9B C12 3.3330 . 1_455 no
    H9B C13 3.4364 . 1_455 no
    H9B H1 2.6676 . 1_455 no
    H9B H25A 3.2393 . 1_455 no
    H11A O2 3.3915 . 1_455 no
    H11A C22 3.1893 . 2_646 no
    H11A H22A 2.8952 . 2_646 no
    H11A H22B 2.6364 . 2_646 no
    H11A H23B 3.1498 . 2_646 no
    H11A H23C 3.3821 . 2_646 no
    H11A H24A 3.0146 . 3_656 no
    H11B C24 3.4035 . 3_656 no
    H11B H22A 3.5133 . 2_646 no
    H11B H22B 3.5745 . 2_646 no
    H11B H24A 2.7995 . 3_656 no
    H11B H24C 3.2856 . 1_655 no
    H11B H24C 3.1883 . 3_656 no
    H17 O3 2.6407 . 1_455 no
    H17 C14 3.3706 . 1_455 no
    H17 C25 3.5745 . 4_455 no
    H17 H21 3.5230 . 1_455 no
    H17 H23A 3.5712 . 2_646 no
    H17 H24B 3.0741 . 4_555 no
    H17 H25A 3.2996 . 4_455 no
    H17 H25B 3.2416 . 4_455 no
    H17 H14 3.0182 . 1_455 no
    H18 C20 3.5198 . 1_455 no
    H18 C21 3.0641 . 1_455 no
    H18 C25 3.1411 . 4_455 no
    H18 H9A 3.3500 . 4_555 no
    H18 H20 3.4782 . 1_455 no
    H18 H21 2.6544 . 1_455 no
    H18 H25A 2.5705 . 4_455 no
    H18 H25B 2.8446 . 4_455 no
    H20 Cl1 3.1167 . 3_757 no
    H20 C19 3.5788 . 3_757 no
    H20 C20 3.2609 . 3_757 no
    H20 H6B 3.2003 . 4_555 no
    H20 H18 3.4782 . 1_655 no
    H20 H20 2.6271 . 3_757 no
    H21 C17 3.5474 . 1_655 no
    H21 C18 3.0630 . 1_655 no
    H21 H4A 3.5481 . 2_746 no
    H21 H17 3.5230 . 1_655 no
    H21 H18 2.6544 . 1_655 no
    H21 H23A 3.1049 . 2_746 no
    H21 H23C 3.2903 . 2_646 no
    H22A O3 3.0396 . 1_455 no
    H22A C3 3.5402 . 1_455 no
    H22A C4 3.2287 . 1_455 no
    H22A C11 3.5505 . 2_656 no
    H22A H4A 3.2460 . 1_455 no
    H22A H4B 2.5631 . 1_455 no
    H22A H11A 2.8952 . 2_656 no
    H22A H11B 3.5133 . 2_656 no
    H22A H24A 3.2266 . 4_555 no
    H22A H24B 3.4712 . 4_555 no
    H22B O2 3.2809 . 2_756 no
    H22B C11 3.5075 . 2_656 no
    H22B C24 3.3790 . 4_555 no
    H22B H11A 2.6364 . 2_656 no
    H22B H11B 3.5745 . 2_656 no
    H22B H24A 2.6154 . 4_555 no
    H22B H24B 3.3381 . 4_555 no
    H22B H25C 3.1132 . 4_555 no
    H22C O3 3.0799 . 1_455 no
    H22C C24 3.5428 . 4_555 no
    H22C H24A 3.1416 . 4_555 no
    H22C H24B 3.0828 . 4_555 no
    H22C H25B 3.3101 . 4_555 no
    H22C H25C 3.3602 . 4_555 no
    H23A C16 3.1917 . 2_656 no
    H23A C17 3.1784 . 2_656 no
    H23A C18 3.3557 . 2_656 no
    H23A C19 3.5336 . 2_656 no
    H23A C20 3.5721 . 2_656 no
    H23A C21 3.3869 . 2_656 no
    H23A H17 3.5712 . 2_656 no
    H23A H21 3.1049 . 2_756 no
    H23A H14 2.9290 . 2_756 no
    H23B O2 2.5279 . 2_756 no
    H23B C14 3.5372 . 2_756 no
    H23B H1 3.2982 . 2_756 no
    H23B H11A 3.1498 . 2_656 no
    H23B H14 2.8139 . 2_756 no
    H23C C14 3.4729 . 2_656 no
    H23C C15 3.2686 . 2_656 no
    H23C C16 3.0596 . 2_656 no
    H23C C21 3.1681 . 2_656 no
    H23C H4A 3.5624 . 1_455 no
    H23C H11A 3.3821 . 2_656 no
    H23C H21 3.2903 . 2_656 no
    H23C H14 3.3666 . 2_656 no
    H24A C11 3.3429 . 3_656 no
    H24A C22 3.1594 . 4_454 no
    H24A C24 3.5277 . 3_656 no
    H24A H11A 3.0146 . 3_656 no
    H24A H11B 2.7995 . 3_656 no
    H24A H22A 3.2266 . 4_454 no
    H24A H22B 2.6154 . 4_454 no
    H24A H22C 3.1416 . 4_454 no
    H24A H24A 2.9515 . 3_656 no
    H24A H24C 3.3448 . 3_656 no
    H24B C17 3.2834 . 4_454 no
    H24B C22 3.4848 . 4_454 no
    H24B C25 3.4493 . 1_455 no
    H24B H17 3.0741 . 4_454 no
    H24B H22A 3.4712 . 4_454 no
    H24B H22B 3.3381 . 4_454 no
    H24B H22C 3.0828 . 4_454 no
    H24B H25A 2.9632 . 1_455 no
    H24B H25C 3.0634 . 1_455 no
    H24C O2 2.9582 . 1_455 no
    H24C C12 3.3615 . 1_455 no
    H24C C25 3.4838 . 1_455 no
    H24C H11B 3.2856 . 1_455 no
    H24C H11B 3.1883 . 3_656 no
    H24C H24A 3.3448 . 3_656 no
    H24C H25A 3.0052 . 1_455 no
    H24C H25C 3.1006 . 1_455 no
    H25A C17 3.5780 . 4_554 no
    H25A C18 3.1900 . 4_554 no
    H25A C24 3.4227 . 1_655 no
    H25A H9B 3.2393 . 1_655 no
    H25A H17 3.2996 . 4_554 no
    H25A H18 2.5705 . 4_554 no
    H25A H24B 2.9632 . 1_655 no
    H25A H24C 3.0052 . 1_655 no
    H25B C15 3.3457 . 4_454 no
    H25B C16 3.1228 . 4_454 no
    H25B C17 3.5459 . 4_454 no
    H25B C18 3.5671 . 4_554 no
    H25B C21 3.4071 . 4_454 no
    H25B H17 3.2416 . 4_554 no
    H25B H18 2.8446 . 4_554 no
    H25B H22C 3.3101 . 4_454 no
    H25B H15 3.5908 . 4_454 no
    H25C C24 3.5105 . 1_655 no
    H25C H22B 3.1132 . 4_454 no
    H25C H22C 3.3602 . 4_454 no
    H25C H24B 3.0634 . 1_655 no
    H25C H24C 3.1006 . 1_655 no
    H14 C17 3.41(3) . 1_655 no
    H14 C23 3.31(3) . 2_746 no
    H14 H17 3.0182 . 1_655 no
    H14 H23A 2.9290 . 2_746 no
    H14 H23B 2.8139 . 2_746 no
    H14 H23C 3.3666 . 2_646 no
    H15 O3 2.82(3) . 1_455 no
    H15 H1 3.5668 . 1_455 no
    H15 H25B 3.5908 . 4_555 no
loop_
    _geom_angle_atom_site_label_1
    _geom_angle_atom_site_label_2
    _geom_angle_atom_site_label_3
    _geom_angle_site_symmetry_1
    _geom_angle_site_symmetry_2
    _geom_angle_site_symmetry_3
    _geom_angle
    _geom_angle_publ_flag
    C7 O1 C8 . . . 118.15(17) no
    C2 C1 C13 . . . 108.84(18) no
    C2 C1 C14 . . . 111.3(2) no
    C13 C1 C14 . . . 109.5(2) no
    C1 C2 C3 . . . 118.91(19) no
    C1 C2 C7 . . . 122.5(2) no
    C3 C2 C7 . . . 118.6(2) no
    O3 C3 C2 . . . 121.0(3) no
    O3 C3 C4 . . . 121.3(3) no
    C2 C3 C4 . . . 117.6(2) no
    C3 C4 C5 . . . 113.7(2) no
    C4 C5 C6 . . . 108.5(2) no
    C4 C5 C22 . . . 107.8(2) no
    C4 C5 C23 . . . 111.8(3) no
    C6 C5 C22 . . . 110.0(2) no
    C6 C5 C23 . . . 110.1(2) no
    C22 C5 C23 . . . 108.5(3) no
    C5 C6 C7 . . . 113.65(18) no
    O1 C7 C2 . . . 122.4(2) no
    O1 C7 C6 . . . 111.26(18) no
    C2 C7 C6 . . . 126.3(2) no
    O1 C8 C9 . . . 110.9(2) no
    O1 C8 C13 . . . 122.8(2) no
    C9 C8 C13 . . . 126.3(3) no
    C8 C9 C10 . . . 113.1(2) no
    C9 C10 C11 . . . 108.5(2) no
    C9 C10 C24 . . . 109.5(3) no
    C9 C10 C25 . . . 110.3(2) no
    C11 C10 C24 . . . 110.2(2) no
    C11 C10 C25 . . . 109.3(3) no
    C24 C10 C25 . . . 109.0(3) no
    C10 C11 C12 . . . 114.5(2) no
    O2 C12 C11 . . . 121.7(3) no
    O2 C12 C13 . . . 120.7(3) no
    C11 C12 C13 . . . 117.6(3) no
    C1 C13 C8 . . . 122.4(3) no
    C1 C13 C12 . . . 119.2(2) no
    C8 C13 C12 . . . 118.3(2) no
    C1 C14 C15 . . . 124.6(3) no
    C14 C15 C16 . . . 128.1(3) no
    C15 C16 C17 . . . 119.2(2) no
    C15 C16 C21 . . . 123.3(3) no
    C17 C16 C21 . . . 117.5(3) no
    C16 C17 C18 . . . 121.1(3) no
    C17 C18 C19 . . . 119.4(3) no
    Cl1 C19 C18 . . . 119.6(3) no
    Cl1 C19 C20 . . . 119.2(2) no
    C18 C19 C20 . . . 121.2(3) no
    C19 C20 C21 . . . 118.7(3) no
    C16 C21 C20 . . . 122.1(3) no
    C2 C1 H1 . . . 109.048 no
    C13 C1 H1 . . . 109.049 no
    C14 C1 H1 . . . 109.033 no
    C3 C4 H4A . . . 108.824 no
    C3 C4 H4B . . . 108.827 no
    C5 C4 H4A . . . 108.827 no
    C5 C4 H4B . . . 108.825 no
    H4A C4 H4B . . . 107.694 no
    C5 C6 H6A . . . 108.843 no
    C5 C6 H6B . . . 108.834 no
    C7 C6 H6A . . . 108.840 no
    C7 C6 H6B . . . 108.826 no
    H6A C6 H6B . . . 107.685 no
    C8 C9 H9A . . . 108.954 no
    C8 C9 H9B . . . 108.952 no
    C10 C9 H9A . . . 108.954 no
    C10 C9 H9B . . . 108.949 no
    H9A C9 H9B . . . 107.758 no
    C10 C11 H11A . . . 108.624 no
    C10 C11 H11B . . . 108.623 no
    C12 C11 H11A . . . 108.627 no
    C12 C11 H11B . . . 108.630 no
    H11A C11 H11B . . . 107.591 no
    C1 C14 H14 . . . 120(2) no
    C15 C14 H14 . . . 116(2) no
    C14 C15 H15 . . . 117(2) no
    C16 C15 H15 . . . 114(2) no
    C16 C17 H17 . . . 119.465 no
    C18 C17 H17 . . . 119.480 no
    C17 C18 H18 . . . 120.276 no
    C19 C18 H18 . . . 120.295 no
    C19 C20 H20 . . . 120.642 no
    C21 C20 H20 . . . 120.636 no
    C16 C21 H21 . . . 118.966 no
    C20 C21 H21 . . . 118.975 no
    C5 C22 H22A . . . 109.468 no
    C5 C22 H22B . . . 109.471 no
    C5 C22 H22C . . . 109.474 no
    H22A C22 H22B . . . 109.480 no
    H22A C22 H22C . . . 109.469 no
    H22B C22 H22C . . . 109.466 no
    C5 C23 H23A . . . 109.469 no
    C5 C23 H23B . . . 109.479 no
    C5 C23 H23C . . . 109.476 no
    H23A C23 H23B . . . 109.462 no
    H23A C23 H23C . . . 109.469 no
    H23B C23 H23C . . . 109.473 no
    C10 C24 H24A . . . 109.468 no
    C10 C24 H24B . . . 109.469 no
    C10 C24 H24C . . . 109.475 no
    H24A C24 H24B . . . 109.469 no
    H24A C24 H24C . . . 109.479 no
    H24B C24 H24C . . . 109.467 no
    C10 C25 H25A . . . 109.481 no
    C10 C25 H25B . . . 109.472 no
    C10 C25 H25C . . . 109.464 no
    H25A C25 H25B . . . 109.478 no
    H25A C25 H25C . . . 109.467 no
    H25B C25 H25C . . . 109.466 no
loop_
    _geom_torsion_atom_site_label_1
    _geom_torsion_atom_site_label_2
    _geom_torsion_atom_site_label_3
    _geom_torsion_atom_site_label_4
    _geom_torsion_site_symmetry_1
    _geom_torsion_site_symmetry_2
    _geom_torsion_site_symmetry_3
    _geom_torsion_site_symmetry_4
    _geom_torsion
    _geom_torsion_publ_flag
    C7 O1 C8 C9 . . . . -172.00(18) no
    C7 O1 C8 C13 . . . . 9.1(4) no
    C8 O1 C7 C2 . . . . -7.4(4) no
    C8 O1 C7 C6 . . . . 171.84(18) no
    C2 C1 C13 C8 . . . . -15.6(3) no
    C2 C1 C13 C12 . . . . 167.64(19) no
    C13 C1 C2 C3 . . . . -162.82(19) no
    C13 C1 C2 C7 . . . . 17.3(3) no
    C2 C1 C14 C15 . . . . 41.8(3) no
    C14 C1 C2 C3 . . . . 76.4(3) no
    C14 C1 C2 C7 . . . . -103.6(3) no
    C13 C1 C14 C15 . . . . -78.6(3) no
    C14 C1 C13 C8 . . . . 106.3(3) no
    C14 C1 C13 C12 . . . . -70.5(3) no
    C1 C2 C3 O3 . . . . -2.9(4) no
    C1 C2 C3 C4 . . . . 174.8(2) no
    C1 C2 C7 O1 . . . . -6.9(4) no
    C1 C2 C7 C6 . . . . 174.0(2) no
    C3 C2 C7 O1 . . . . 173.2(2) no
    C3 C2 C7 C6 . . . . -5.9(4) no
    C7 C2 C3 O3 . . . . 177.0(3) no
    C7 C2 C3 C4 . . . . -5.2(4) no
    O3 C3 C4 C5 . . . . -146.3(3) no
    C2 C3 C4 C5 . . . . 36.0(4) no
    C3 C4 C5 C6 . . . . -53.3(3) no
    C3 C4 C5 C22 . . . . 65.9(3) no
    C3 C4 C5 C23 . . . . -174.92(19) no
    C4 C5 C6 C7 . . . . 42.2(3) no
    C22 C5 C6 C7 . . . . -75.5(3) no
    C23 C5 C6 C7 . . . . 164.9(3) no
    C5 C6 C7 O1 . . . . 166.44(19) no
    C5 C6 C7 C2 . . . . -14.4(4) no
    O1 C8 C9 C10 . . . . 160.40(19) no
    O1 C8 C13 C1 . . . . 3.6(4) no
    O1 C8 C13 C12 . . . . -179.6(2) no
    C9 C8 C13 C1 . . . . -175.1(3) no
    C9 C8 C13 C12 . . . . 1.6(4) no
    C13 C8 C9 C10 . . . . -20.7(4) no
    C8 C9 C10 C11 . . . . 44.0(3) no
    C8 C9 C10 C24 . . . . 164.34(19) no
    C8 C9 C10 C25 . . . . -75.7(3) no
    C9 C10 C11 C12 . . . . -52.8(3) no
    C24 C10 C11 C12 . . . . -172.7(3) no
    C25 C10 C11 C12 . . . . 67.5(3) no
    C10 C11 C12 O2 . . . . -145.5(3) no
    C10 C11 C12 C13 . . . . 36.4(4) no
    O2 C12 C13 C1 . . . . -10.4(4) no
    O2 C12 C13 C8 . . . . 172.7(3) no
    C11 C12 C13 C1 . . . . 167.7(2) no
    C11 C12 C13 C8 . . . . -9.2(4) no
    C1 C14 C15 C16 . . . . 176.2(2) no
    C14 C15 C16 C17 . . . . -172.4(3) no
    C14 C15 C16 C21 . . . . 7.1(4) no
    C15 C16 C17 C18 . . . . 177.9(2) no
    C15 C16 C21 C20 . . . . -178.6(2) no
    C17 C16 C21 C20 . . . . 0.8(4) no
    C21 C16 C17 C18 . . . . -1.6(4) no
    C16 C17 C18 C19 . . . . 0.9(4) no
    C17 C18 C19 Cl1 . . . . -179.8(2) no
    C17 C18 C19 C20 . . . . 0.6(4) no
    Cl1 C19 C20 C21 . . . . 179.07(16) no
    C18 C19 C20 C21 . . . . -1.3(4) no
    C19 C20 C21 C16 . . . . 0.6(4) no
loop_
    _geom_hbond_atom_site_label_D
    _geom_hbond_atom_site_label_H
    _geom_hbond_atom_site_label_A
    _geom_hbond_site_symmetry_D
    _geom_hbond_site_symmetry_H
    _geom_hbond_site_symmetry_A
    _geom_hbond_distance_DH
    _geom_hbond_distance_HA
    _geom_hbond_distance_DA
    _geom_hbond_angle_DHA
    _geom_hbond_publ_flag
    C23 H23B O2 . . 2_756 0.960 2.5279 3.461(4) 163.0 yes
_iucr_refine_instructions_details
;
TITL 1228
CELL  0.71075 5.96858 18.75667 20.10894 90.000 100.932 90.000
ZERR  4 0.00037 0.00129 0.00125 0.000 0.002 0.000
LATT 1
SYMM .50-X, .50+Y, .50-Z
SFAC C H CL O
UNIT 100 108 4 12
SHEL 99999.000000 0.000000
L.S. 10
FMAP 2
PLAN -10
WPDB -2
HTAB
BOND $H
CONF
LIST 4
TEMP 23.0
ACTA
SIZE 0.400 0.100 0.100
WGHT    0.090900    0.377400
FVAR       1.31435
CL1   3    0.699659    0.076414    0.051765    11.00000    0.10783    0.11355 =
         0.06981    0.01776    0.04024    0.00446
O1    4    0.700494    0.308369   -0.368746    11.00000    0.04788    0.05115 =
         0.06087   -0.01552   -0.00666    0.00860
O2    4    1.130870    0.096170   -0.355936    11.00000    0.09451    0.05521 =
         0.08141   -0.00689   -0.01136    0.02608
O3    4    1.422613    0.330590   -0.226772    11.00000    0.05095    0.06224 =
         0.10475    0.00693   -0.01999    0.00424
C1    1    1.099651    0.233538   -0.298006    11.00000    0.04665    0.04832 =
         0.04518   -0.00045    0.00257    0.00605
AFIX  13
H1    2    1.253277    0.224021   -0.306443    11.00000   -1.20000
AFIX   0
C2    1    1.064344    0.313084   -0.295681    11.00000    0.04296    0.04526 =
         0.04380    0.00121    0.00419    0.00237
C3    1    1.246768    0.357339   -0.258213    11.00000    0.04452    0.05495 =
         0.06275    0.00435    0.00114    0.00117
C4    1    1.214748    0.436929   -0.261812    11.00000    0.05127    0.05618 =
         0.06383    0.00249    0.00846   -0.00554
AFIX  23
H4A   2    1.264981    0.454614   -0.301884    11.00000   -1.20000
H4B   2    1.310961    0.458408   -0.222644    11.00000   -1.20000
AFIX   0
C5    1    0.966769    0.460686   -0.264160    11.00000    0.04516    0.04521 =
         0.04757   -0.00217    0.00457    0.00058
C6    1    0.812882    0.421158   -0.322094    11.00000    0.04594    0.04466 =
         0.05079   -0.00099    0.00535    0.00364
AFIX  23
H6A   2    0.655959    0.424905   -0.315985    11.00000   -1.20000
H6B   2    0.823382    0.444321   -0.364522    11.00000   -1.20000
AFIX   0
C7    1    0.871398    0.344841   -0.326687    11.00000    0.03905    0.04880 =
         0.04107   -0.00119    0.00483    0.00038
C8    1    0.741608    0.238997   -0.385104    11.00000    0.05597    0.04619 =
         0.04765   -0.00637    0.00756    0.00297
C9    1    0.552667    0.211228   -0.438340    11.00000    0.05613    0.05942 =
         0.05725   -0.01215   -0.00290    0.00217
AFIX  23
H9A   2    0.502879    0.248758   -0.470990    11.00000   -1.20000
H9B   2    0.424438    0.198609   -0.417418    11.00000   -1.20000
AFIX   0
C10   1    0.621741    0.145905   -0.475667    11.00000    0.05695    0.04443 =
         0.04650   -0.00259    0.00693   -0.00443
C11   1    0.756149    0.095275   -0.423559    11.00000    0.08031    0.04383 =
         0.05938   -0.00040    0.00488   -0.00410
AFIX  23
H11A  2    0.653202    0.075299   -0.396497    11.00000   -1.20000
H11B  2    0.812912    0.056218   -0.447309    11.00000   -1.20000
AFIX   0
C12   1    0.954228    0.129101   -0.376872    11.00000    0.07210    0.04678 =
         0.04735    0.00388    0.00653    0.00717
C13   1    0.926693    0.202772   -0.355184    11.00000    0.05328    0.04691 =
         0.04187    0.00023    0.00570    0.00550
C14   1    1.073841    0.198321   -0.231521    11.00000    0.05684    0.04380 =
         0.04654    0.00338    0.00077    0.01006
C15   1    0.916663    0.214528   -0.197096    11.00000    0.05088    0.04665 =
         0.06217    0.00948    0.00499    0.00726
C16   1    0.871440    0.180797   -0.135065    11.00000    0.04908    0.04084 =
         0.05173   -0.00200    0.00611    0.00008
C17   1    0.677277    0.200505   -0.110345    11.00000    0.05303    0.04979 =
         0.06390   -0.00208    0.00542    0.00485
AFIX  43
H17   2    0.581877    0.235784   -0.132539    11.00000   -1.20000
AFIX   0
C18   1    0.624117    0.168272   -0.053094    11.00000    0.05492    0.06233 =
         0.06688   -0.01443    0.01668    0.00200
AFIX  43
H18   2    0.493008    0.181368   -0.037457    11.00000   -1.20000
AFIX   0
C19   1    0.766186    0.117139   -0.019942    11.00000    0.06429    0.06103 =
         0.05287   -0.00617    0.01652   -0.00594
C20   1    0.963050    0.097321   -0.042012    11.00000    0.06399    0.05975 =
         0.05743    0.00864    0.01036    0.00914
AFIX  43
H20   2    1.060341    0.063182   -0.018619    11.00000   -1.20000
AFIX   0
C21   1    1.012205    0.129124   -0.099304    11.00000    0.05183    0.05496 =
         0.05656    0.00482    0.01421    0.00624
AFIX  43
H21   2    1.143657    0.115611   -0.114543    11.00000   -1.20000
AFIX   0
C22   1    0.901512    0.440690   -0.196002    11.00000    0.07242    0.07109 =
         0.06128   -0.01115    0.01668   -0.00380
AFIX 137
H22A  2    0.748194    0.456014   -0.195778    11.00000   -1.20000
H22B  2    1.004072    0.463653   -0.159782    11.00000   -1.20000
H22C  2    0.911605    0.389942   -0.189974    11.00000   -1.20000
AFIX   0
C23   1    0.939203    0.540043   -0.273981    11.00000    0.08086    0.04852 =
         0.09696   -0.00475   -0.01040   -0.00162
AFIX 137
H23A  2    0.975107    0.553143   -0.316908    11.00000   -1.20000
H23B  2    1.040438    0.564326   -0.238355    11.00000   -1.20000
H23C  2    0.784496    0.553231   -0.272939    11.00000   -1.20000
AFIX   0
C24   1    0.408808    0.109113   -0.513950    11.00000    0.07477    0.06426 =
         0.06570   -0.01372    0.00589   -0.01208
AFIX 137
H24A  2    0.452077    0.067956   -0.536938    11.00000   -1.20000
H24B  2    0.325355    0.141518   -0.546469    11.00000   -1.20000
H24C  2    0.314584    0.094641   -0.482608    11.00000   -1.20000
AFIX   0
C25   1    0.770779    0.168416   -0.525981    11.00000    0.07660    0.07506 =
         0.05650    0.00233    0.01245   -0.00900
AFIX 137
H25A  2    0.906073    0.191422   -0.502116    11.00000   -1.20000
H25B  2    0.687342    0.200891   -0.558432    11.00000   -1.20000
H25C  2    0.812563    0.127078   -0.549009    11.00000   -1.20000
AFIX   0
H14   2    1.169605    0.162340   -0.214061    11.00000    0.07310
H15   2    0.820013    0.246756   -0.213425    11.00000    0.06901
HKLF 4
REM  1228
REM R1 =  0.0571 for   2842 Fo > 4sig(Fo)  and  0.1061 for all   5042 data
REM    274 parameters refined using      0 restraints
END
;
