# Supplementary material for: 9-[(E)-2-(4-Chloro­phen­yl)ethen­yl]-3,3,6,6-tetra­methyl-2,3,4,5,6,7,8,9-octa­hydro-1H-xanthene-1,8-dione
Source: Acta Crystallogr Sect E Struct Rep Online. 2013 Sep 18;69(Pt 10):o1542. doi: 10.1107/S1600536813025026 (PMC3790409; doi:10.1107/S1600536813025026)
Supplement: Supplementary file 2 [file e-69-o1542-Isup2.hkl]

# 
# h,k,l, Fc-squared, Fo-squared, sigma(Fo-squared) and status flag 
# 
data_I
_shelx_title ' 1228' 
_shelx_refln_list_code          4 
_shelx_F_calc_maximum      186.86 
_exptl_crystal_F_000       872.00 
_reflns_d_resolution_high  0.7706 
 
loop_ 
 _symmetry_equiv_pos_as_xyz 
 'x, y, z' 
 '-x+1/2, y+1/2, -z+1/2' 
 '-x, -y, -z' 
 'x-1/2, -y-1/2, z-1/2' 
 
_cell_length_a     5.9686 
_cell_length_b    18.7567 
_cell_length_c    20.1089 
_cell_angle_alpha  90.000 
_cell_angle_beta  100.932 
_cell_angle_gamma  90.000 
 
_shelx_F_squared_multiplier     1.000 
 
loop_ 
 _refln_index_h 
 _refln_index_k 
 _refln_index_l 
 _refln_F_squared_calc 
 _refln_F_squared_meas 
 _refln_F_squared_sigma 
 _refln_observed_status 
   2   0   0      660.65      560.70      6.40 o 
   4   0   0        0.21       -1.41      3.29 o 
   6   0   0      277.77      312.85     16.60 o 
   1   1   0     1849.18     1747.74      9.27 o 
   2   1   0      356.62      404.48      4.56 o 
   3   1   0      730.76      781.57      6.81 o 
   4   1   0      424.72      424.18      6.62 o 
   5   1   0       19.79       16.20      3.34 o 
   6   1   0       23.84       27.93      3.49 o 
   7   1   0        0.79       -1.90      5.58 o 
   1   2   0    14500.92    13354.71    175.03 o 
   2   2   0      335.06      317.80      3.24 o 
   3   2   0      341.64      265.94      3.86 o 
   4   2   0      276.22      251.05      4.67 o 
   5   2   0      420.89      442.32      8.57 o 
   6   2   0      123.18      125.26      7.01 o 
   7   2   0       13.62       16.58      6.03 o 
   1   3   0     6427.69     6081.43     93.84 o 
   2   3   0      225.82      160.96      2.41 o 
   3   3   0      159.98      165.18      3.21 o 
   4   3   0      231.84      244.34      6.28 o 
   5   3   0       48.25       46.59      5.16 o 
   6   3   0       25.99       24.00      4.81 o 
   7   3   0       42.93       57.00     13.46 o 
   0   4   0    15531.61    13387.33    153.49 o 
   1   4   0      360.95      358.87      5.12 o 
   2   4   0      691.98      608.79      5.73 o 
   3   4   0     4381.91     4481.51     35.67 o 
   4   4   0        3.71        7.10      3.81 o 
   5   4   0        4.87       -1.68      3.19 o 
   6   4   0        4.08        0.63      3.59 o 
   7   4   0        1.37        4.68      4.45 o 
   1   5   0       20.23       17.32      2.47 o 
   2   5   0      696.40      686.08      9.52 o 
   3   5   0     1176.54     1171.67     10.92 o 
   4   5   0        7.06        3.24      3.31 o 
   5   5   0       27.51       23.13      5.24 o 
   6   5   0        0.12        1.11      4.01 o 
   7   5   0       37.68       38.70     17.94 o 
   0   6   0     1734.02     1457.00     34.43 o 
   1   6   0      247.98      263.29      4.21 o 
   2   6   0     1371.48     1265.28     13.20 o 
   3   6   0      519.24      525.31      6.02 o 
   4   6   0      240.36      235.55      6.48 o 
   5   6   0       19.64       20.53      4.23 o 
   6   6   0        2.39       -0.39      4.14 o 
   7   6   0        1.32       -2.22      4.29 o 
   1   7   0       99.91       67.45      2.87 o 
   2   7   0       21.53       38.53      3.58 o 
   3   7   0        0.67        6.12      1.34 o 
   4   7   0        9.70       16.13      3.75 o 
   5   7   0      559.90      538.02     10.64 o 
   6   7   0       82.46       82.24      6.22 o 
   7   7   0        6.24        9.94      6.10 o 
   0   8   0     9213.06     8925.90    108.29 o 
   1   8   0       55.70       72.45      3.14 o 
   2   8   0      128.92      102.43      4.26 o 
   3   8   0      252.16      253.54      5.45 o 
   4   8   0      142.92      132.62      7.32 o 
   5   8   0       63.87       73.47      5.94 o 
   6   8   0        0.50       -0.92      4.31 o 
   7   8   0       17.88       15.24      6.40 o 
   1   9   0     2346.99     2497.39     21.86 o 
   2   9   0      225.41      215.55      6.22 o 
   3   9   0       40.25       36.49      5.09 o 
   4   9   0      136.24      117.49      5.27 o 
   5   9   0        1.49        3.55      4.24 o 
   6   9   0       51.87       46.36     13.76 o 
   7   9   0        0.14        4.38      4.76 o 
   0  10   0      333.63      368.38     10.43 o 
   1  10   0      191.78      176.46      4.58 o 
   2  10   0        5.08        6.38      3.26 o 
   3  10   0       41.63       57.60      5.07 o 
   4  10   0        5.09        8.37      3.81 o 
   5  10   0        9.80        3.29      4.44 o 
   6  10   0        0.00        5.83      4.87 o 
   1  11   0      318.83      289.10      6.28 o 
   2  11   0        5.24        5.69      3.26 o 
   3  11   0       35.31       41.45      4.74 o 
   4  11   0        6.98        6.31      3.68 o 
   5  11   0        3.85       -0.75      3.20 o 
   6  11   0        0.56        1.67      4.55 o 
   0  12   0        1.34        3.10      3.40 o 
   1  12   0      192.02      190.37      5.38 o 
   2  12   0      996.38     1029.20     15.14 o 
   3  12   0      262.04      271.28      7.40 o 
   4  12   0       58.84       62.20      6.54 o 
   5  12   0        8.52        7.41      4.14 o 
   6  12   0        0.00        4.96      5.43 o 
   1  13   0       15.72       27.36      4.26 o 
   2  13   0        4.89        5.54      2.69 o 
   3  13   0      461.84      487.93      7.77 o 
   4  13   0       13.16       14.55      4.44 o 
   5  13   0       42.22       40.20     11.40 o 
   6  13   0       13.56       18.60      6.27 o 
   0  14   0       12.82        6.20      4.21 o 
   1  14   0        5.34        5.52      2.67 o 
   2  14   0       55.26       65.55      4.29 o 
   3  14   0       62.56       60.32      5.96 o 
   4  14   0        0.70       -1.27      3.66 o 
   5  14   0       21.93       10.40      5.97 o 
   6  14   0        0.51        1.76      4.17 o 
   1  15   0        5.57        6.31      2.93 o 
   2  15   0       12.23        9.41      3.49 o 
   3  15   0      172.80      189.03      5.82 o 
   4  15   0        2.47        2.46      3.80 o 
   5  15   0        1.41        1.60      4.67 o 
   0  16   0        1.61        2.79      5.01 o 
   1  16   0        0.94        3.52      3.51 o 
   2  16   0       36.98       45.17      4.84 o 
   3  16   0       14.70       18.16      3.07 o 
   4  16   0       20.34       13.51      5.73 o 
   5  16   0        0.00        5.17      5.09 o 
   1  17   0       12.66        5.24      3.26 o 
   2  17   0       55.06       74.80     10.68 o 
   3  17   0        8.98        4.55      3.47 o 
   4  17   0        1.67       -4.38      4.64 o 
   5  17   0        4.89        5.69      5.81 o 
   0  18   0       91.45       57.97      6.74 o 
   1  18   0       11.73       13.35      4.11 o 
   2  18   0        9.88       10.03      4.10 o 
   3  18   0        1.81        0.58      2.98 o 
   4  18   0       14.41        5.11      5.28 o 
   5  18   0        3.40        2.13      5.02 o 
   1  19   0       27.63       31.79      4.73 o 
   2  19   0       94.76      114.90      5.87 o 
   3  19   0        0.44       -0.30      2.51 o 
   4  19   0        0.57        3.61      5.31 o 
   0  20   0       35.00       36.22      7.25 o 
   1  20   0        0.78        2.74      3.30 o 
   2  20   0        0.25        2.47      3.42 o 
   3  20   0        0.65       -2.92      4.91 o 
   4  20   0        3.43        4.80      5.54 o 
   1  21   0        0.01       -1.36      3.36 o 
   2  21   0        1.58       -0.70      3.69 o 
   3  21   0       17.48        8.96      6.13 o 
   0  22   0        5.86       -2.65      7.09 o 
   1  22   0        3.92        7.95      5.57 o 
   2  22   0        8.88        7.80      4.71 o 
   3  22   0       49.36       33.31     19.62 o 
   1  23   0        8.21        5.54      5.01 o 
   2  23   0       15.80       20.87      6.11 o 
   0  24   0        1.15        9.94      7.69 o 
   1  24   0        9.06       12.59      5.96 o 
  -7   0   1       25.55        4.21     10.16 o 
  -5   0   1      110.80      123.35      9.45 o 
  -3   0   1     2509.89     2191.21     19.95 o 
  -1   0   1     3293.95     2651.72     19.27 o 
   1   0   1      255.52      233.13      5.98 o 
   3   0   1      444.99      518.47      7.66 o 
   5   0   1       13.77       12.37      4.07 o 
   7   0   1       15.08       11.48      5.31 o 
  -7   1   1        0.04        3.94      4.64 o 
  -6   1   1       78.02       82.24      7.79 o 
  -5   1   1        4.46        1.85      2.98 o 
  -4   1   1        6.07        4.43      1.76 o 
  -3   1   1      160.57      145.13      2.48 o 
  -2   1   1     4948.09     4281.00     26.37 o 
  -1   1   1     9217.38     8719.70     59.44 o 
   1   1   1     8461.18     7829.92     78.72 o 
   2   1   1      529.08      415.93      4.27 o 
   3   1   1       82.24       94.59      3.06 o 
   4   1   1      570.62      562.69      7.46 o 
   5   1   1      440.75      465.08      7.15 o 
   6   1   1       10.67       11.09      3.93 o 
   7   1   1        3.29        2.42      4.25 o 
  -7   2   1        4.37        7.83      5.34 o 
  -6   2   1       91.26      109.63      5.84 o 
  -5   2   1        0.26        0.35      2.61 o 
  -4   2   1      267.32      244.42      4.34 o 
  -3   2   1     2076.80     1994.27     13.85 o 
  -2   2   1     6382.70     5904.37     39.28 o 
  -1   2   1      756.68      779.99      6.37 o 
   1   2   1      334.62      355.68      5.40 o 
   2   2   1      422.23      380.44      3.95 o 
   3   2   1      288.17      257.09      3.72 o 
   4   2   1        1.48       -1.32      1.57 o 
   5   2   1      282.95      298.03      6.82 o 
   6   2   1       15.05       12.68      4.39 o 
   7   2   1        0.16       -5.32      5.45 o 
  -7   3   1        0.62        3.58      4.75 o 
  -6   3   1      130.79      133.21      7.11 o 
  -5   3   1      108.59      100.37      5.11 o 
  -4   3   1        3.07        2.64      1.75 o 
  -3   3   1      211.54      213.29      8.70 o 
  -2   3   1       79.38       86.42      3.10 o 
  -1   3   1     1648.86     1470.21     11.84 o 
   0   3   1        6.26        6.75      1.09 o 
   1   3   1     7998.74     7488.19     65.50 o 
   2   3   1        1.89        3.66      1.90 o 
   3   3   1      719.15      727.21      8.12 o 
   4   3   1       43.55       48.27      2.44 o 
   5   3   1      732.54      804.97     13.93 o 
   6   3   1        0.49       -2.18      3.89 o 
   7   3   1        0.31        2.08      3.83 o 
  -7   4   1        0.18       -1.02      3.76 o 
  -6   4   1       29.08       16.30      4.62 o 
  -5   4   1      152.43      176.76      7.12 o 
  -4   4   1       13.46       20.19      2.34 o 
  -3   4   1      289.54      332.60      5.34 o 
  -2   4   1       79.57       49.82      1.72 o 
  -1   4   1      203.47      171.42      3.19 o 
   0   4   1     4733.68     3907.88     29.26 o 
   1   4   1     1653.23     1558.78     28.18 o 
   2   4   1       13.21       10.53      0.71 o 
   3   4   1       29.16       24.07      3.30 o 
   4   4   1        5.59        6.29      3.36 o 
   5   4   1       68.95       75.49      5.31 o 
   6   4   1        4.33        9.95      4.50 o 
   7   4   1        5.21        4.47      5.82 o 
  -7   5   1       27.93       29.48      8.59 o 
  -6   5   1        0.53        2.56      3.88 o 
  -5   5   1        0.00       -0.32      3.01 o 
  -4   5   1      682.41      716.49      8.57 o 
  -3   5   1      300.34      287.46      4.19 o 
  -2   5   1      138.26      133.22      3.81 o 
  -1   5   1       99.09       73.81      3.01 o 
   0   5   1       12.00       11.84      1.97 o 
   1   5   1     2052.74     1895.20     19.54 o 
   2   5   1      210.50      219.66      2.49 o 
   3   5   1       26.23       26.34      3.57 o 
   4   5   1      218.16      230.55      7.56 o 
   5   5   1        0.14       -0.50      3.04 o 
   6   5   1        6.75        7.70      5.22 o 
   7   5   1       15.68       11.81      6.56 o 
  -7   6   1        2.58        1.99      3.74 o 
  -6   6   1       64.61       65.01      5.88 o 
  -5   6   1       69.90       62.73      4.79 o 
  -4   6   1      711.97      694.18      8.20 o 
  -3   6   1      655.41      519.29      7.80 o 
  -2   6   1      543.02      473.26      6.98 o 
  -1   6   1       87.29      104.78      2.77 o 
   0   6   1       11.67       28.02      2.08 o 
   1   6   1      228.79      217.89      5.48 o 
   2   6   1       66.14       94.28      5.04 o 
   3   6   1      504.40      574.75      9.01 o 
   4   6   1        3.17        7.78      3.52 o 
   5   6   1      443.77      431.53     10.84 o 
   6   6   1       76.61       75.37      6.09 o 
   7   6   1        3.89        2.50      4.99 o 
  -7   7   1        2.10        5.47      4.27 o 
  -6   7   1       21.31       25.93      4.52 o 
  -5   7   1        2.59        4.17      3.99 o 
  -4   7   1       18.60       13.24      2.23 o 
  -3   7   1      140.38      182.51      3.76 o 
  -2   7   1      497.89      473.89      6.93 o 
  -1   7   1       40.31       51.99      2.58 o 
   0   7   1      818.15      719.17      7.11 o 
   1   7   1     1504.53     1457.05     16.31 o 
   2   7   1     1016.77     1060.20     11.88 o 
   3   7   1       85.20       92.01      5.40 o 
   4   7   1        0.23       -0.61      2.94 o 
   5   7   1       47.32       67.97      6.73 o 
   6   7   1       14.02       13.01      5.45 o 
   7   7   1        0.61        6.09      4.50 o 
  -7   8   1        0.03        1.08      4.57 o 
  -6   8   1      150.16      151.79      8.72 o 
  -5   8   1      202.79      218.63      6.70 o 
  -4   8   1      153.62      162.65      4.04 o 
  -3   8   1       91.31       83.73      2.82 o 
  -2   8   1      168.98      207.00      4.74 o 
  -1   8   1       42.38       31.00      2.59 o 
   0   8   1     5972.83     6089.58     46.60 o 
   1   8   1     1182.04     1254.17     13.41 o 
   2   8   1      109.52      120.31      5.18 o 
   3   8   1       57.51       54.47      4.09 o 
   4   8   1       22.27       21.82      3.88 o 
   5   8   1       19.35       18.40      5.94 o 
   6   8   1       31.91       28.85      5.80 o 
   7   8   1        0.00       -0.94      4.51 o 
  -7   9   1       17.40       19.39      6.44 o 
  -6   9   1        1.44        0.89      3.57 o 
  -5   9   1       12.17       17.15      4.08 o 
  -4   9   1      604.27      597.86      7.20 o 
  -3   9   1      233.82      230.52      5.94 o 
  -2   9   1      182.12      169.11      4.93 o 
  -1   9   1       68.85       56.87      3.02 o 
   0   9   1     1148.37     1176.68     11.50 o 
   1   9   1     1279.48     1299.44     20.82 o 
   2   9   1      119.06      116.64      2.75 o 
   3   9   1       23.27       18.22      3.69 o 
   4   9   1       18.88       23.64      4.24 o 
   5   9   1       96.92       97.77      5.63 o 
   6   9   1        2.37        5.36      4.17 o 
  -6  10   1       58.02       63.06     12.52 o 
  -5  10   1        6.90        3.99      4.01 o 
  -4  10   1       85.66       82.86      3.54 o 
  -3  10   1      204.93      202.48      5.97 o 
  -2  10   1      110.34      117.47      6.22 o 
  -1  10   1      358.43      397.07      5.92 o 
   0  10   1     3888.67     4094.53     33.31 o 
   1  10   1        0.05        1.44      1.78 o 
   2  10   1      190.48      194.25      3.96 o 
   3  10   1      512.37      515.41      9.37 o 
   4  10   1       42.16       54.97      7.28 o 
   5  10   1        0.22       -2.99      3.99 o 
   6  10   1        5.12        1.76      4.45 o 
  -6  11   1        2.67        2.02      4.29 o 
  -5  11   1       44.68       36.54      5.08 o 
  -4  11   1        0.14       -0.26      1.22 o 
  -3  11   1      532.29      551.44      9.61 o 
  -2  11   1       41.18       52.31      4.30 o 
  -1  11   1       98.36       94.07      4.05 o 
   0  11   1      622.99      684.98      9.29 o 
   1  11   1      329.59      355.17      5.66 o 
   2  11   1      120.52      159.87      4.88 o 
   3  11   1      237.98      241.62      3.99 o 
   4  11   1       70.76       74.85      5.70 o 
   5  11   1       85.62      107.24      6.09 o 
   6  11   1        0.02       -1.57      4.27 o 
  -6  12   1        0.06       -0.91      3.78 o 
  -5  12   1       85.16       93.26     11.64 o 
  -4  12   1        2.81        3.47      1.42 o 
  -3  12   1       74.88       95.75      6.33 o 
  -2  12   1       34.34       52.17      5.03 o 
  -1  12   1      490.34      525.71      8.41 o 
   0  12   1      234.87      259.58      6.09 o 
   1  12   1       21.33       16.21      3.09 o 
   2  12   1      405.16      407.34      7.23 o 
   3  12   1      791.04      814.77     10.00 o 
   4  12   1       18.23       26.15      4.38 o 
   5  12   1       31.58       21.58      7.68 o 
   6  12   1        5.17        6.63      5.12 o 
  -6  13   1       12.65       11.53      5.85 o 
  -5  13   1        9.00        6.93      4.66 o 
  -4  13   1        7.57        4.19      1.43 o 
  -3  13   1      828.81      834.00     13.12 o 
  -2  13   1       80.98       71.44      5.40 o 
  -1  13   1      136.36      145.43      5.61 o 
   0  13   1       32.24       48.88      3.90 o 
   1  13   1      116.15      135.00      4.53 o 
   2  13   1      193.11      192.63      5.28 o 
   3  13   1      254.85      295.75      5.97 o 
   4  13   1       34.06       34.74      4.97 o 
   5  13   1        0.29       -0.92      3.63 o 
   6  13   1        7.06       14.51      5.59 o 
  -6  14   1        8.99        6.91      4.75 o 
  -5  14   1       75.51       85.71      6.30 o 
  -4  14   1        3.80        1.59      1.51 o 
  -3  14   1      354.30      374.35      9.13 o 
  -2  14   1      563.65      606.80     11.43 o 
  -1  14   1       14.69       19.97      4.39 o 
   0  14   1        0.01       -0.21      2.49 o 
   1  14   1       18.92       24.33      3.15 o 
   2  14   1        6.59        9.76      4.06 o 
   3  14   1       76.07       68.72      3.56 o 
   4  14   1       22.91       19.29      5.09 o 
   5  14   1        0.85        1.13      3.81 o 
   6  14   1        0.00       -4.94      4.94 o 
  -6  15   1        3.23        4.25      5.16 o 
  -5  15   1        3.01        3.74      4.49 o 
  -4  15   1       91.52       75.98      4.61 o 
  -3  15   1        1.09        0.85      2.72 o 
  -2  15   1        4.56        4.16      4.21 o 
  -1  15   1       10.90       12.61      3.72 o 
   0  15   1      184.73      218.07      6.48 o 
   1  15   1       10.02       12.47      3.15 o 
   2  15   1     1094.65     1275.91     15.66 o 
   3  15   1      188.08      195.78      6.46 o 
   4  15   1        0.67        1.41      4.10 o 
   5  15   1        5.41        6.94      5.09 o 
  -5  16   1        9.72       10.18      5.56 o 
  -4  16   1       34.48       40.13      8.48 o 
  -3  16   1      119.97      119.58      5.75 o 
  -2  16   1      294.71      294.65      9.70 o 
  -1  16   1        0.01       -0.03      2.39 o 
   0  16   1        4.19        0.65      2.87 o 
   1  16   1        0.63        3.07      3.52 o 
   2  16   1      252.82      274.60      6.58 o 
   3  16   1        0.86       -0.37      2.24 o 
   4  16   1        5.37        3.81      4.33 o 
   5  16   1       36.08       32.93     12.50 o 
  -5  17   1        0.00       -2.19      4.31 o 
  -4  17   1       21.31       14.30      5.92 o 
  -3  17   1       82.72       93.33      5.61 o 
  -2  17   1       26.98       23.31      4.07 o 
  -1  17   1       47.91       36.93      3.84 o 
   0  17   1       14.56       23.95      3.65 o 
   1  17   1       36.77       46.83      4.09 o 
   2  17   1        0.01        2.48      3.60 o 
   3  17   1        1.15        3.28      2.28 o 
   4  17   1        2.04       -1.80      4.44 o 
   5  17   1        2.55        3.03      5.07 o 
  -5  18   1        4.99       -0.04      4.04 o 
  -4  18   1       16.73       15.35      6.05 o 
  -3  18   1       27.97       31.14      4.75 o 
  -2  18   1       38.83       45.18      5.48 o 
  -1  18   1        2.50        9.25      3.43 o 
   0  18   1       42.12       58.42      6.41 o 
   1  18   1       36.10       32.84      3.99 o 
   2  18   1       15.65       14.61      4.95 o 
   3  18   1        8.19        2.93      3.40 o 
   4  18   1        2.97        3.66      4.56 o 
   5  18   1        2.87        6.39      6.74 o 
  -4  19   1        0.15        3.81      5.56 o 
  -3  19   1       14.53       17.22      3.68 o 
  -2  19   1        9.88       16.68      4.06 o 
  -1  19   1      117.76      124.53      7.31 o 
   0  19   1       63.17       70.48      5.05 o 
   1  19   1       11.53       18.07      4.41 o 
   2  19   1       21.71       25.74      4.15 o 
   3  19   1       16.96       18.39      6.31 o 
   4  19   1        0.21       -0.58      4.23 o 
  -4  20   1        9.21        0.79      4.97 o 
  -3  20   1        1.13        2.73      3.71 o 
  -2  20   1        6.93        7.14      4.52 o 
  -1  20   1       12.18        7.92      4.35 o 
   0  20   1        9.85       16.17      4.46 o 
   1  20   1        0.78        1.16      4.14 o 
   2  20   1        9.60        7.61      4.05 o 
   3  20   1        0.72        0.27      4.64 o 
   4  20   1        7.72        9.56      7.45 o 
  -3  21   1        0.88        6.92      6.44 o 
  -2  21   1       11.92       11.80      5.02 o 
  -1  21   1        0.28        1.42      3.67 o 
   0  21   1       22.45       15.70      6.25 o 
   1  21   1        2.57       -0.32      3.79 o 
   2  21   1       45.82       67.49      6.72 o 
   3  21   1       13.54       14.10      8.43 o 
  -3  22   1       15.52        9.05      6.28 o 
  -2  22   1        8.14        5.43      4.47 o 
  -1  22   1        0.04       -2.30      3.61 o 
   0  22   1        0.01        1.92      3.88 o 
   1  22   1        3.12        9.09      5.04 o 
   2  22   1        0.01       -1.03      4.15 o 
   3  22   1        0.00        3.73      7.07 o 
  -2  23   1        7.57       14.09      6.68 o 
  -1  23   1       13.58       19.21      6.99 o 
   0  23   1        1.60        2.45      4.15 o 
   1  23   1        0.14        0.83      4.37 o 
   2  23   1        0.06        3.29      5.55 o 
  -1  24   1        0.35       -4.51      5.82 o 
   0  24   1        3.91        1.99      4.96 o 
   1  24   1       39.57       46.11     10.11 o 
  -6   0   2      130.36      134.30      7.31 o 
  -4   0   2       35.78       39.12      3.22 o 
  -2   0   2      124.77       96.78      3.08 o 
   2   0   2     8237.08     8115.25     78.10 o 
   4   0   2      267.27      305.78      7.87 o 
   6   0   2       74.75       77.44      5.72 o 
  -7   1   2        0.48        7.14      6.85 o 
  -6   1   2        1.12        0.71      3.25 o 
  -5   1   2        1.85        2.88      1.95 o 
  -4   1   2      108.67      128.20      3.06 o 
  -3   1   2     1262.83     1182.48     10.04 o 
  -2   1   2     3141.18     2816.84     17.41 o 
  -1   1   2      577.00      543.40      4.35 o 
   1   1   2      226.95      184.60      3.64 o 
   2   1   2       66.54       56.74      2.21 o 
   3   1   2      165.73      137.35      3.43 o 
   4   1   2       65.26       64.09      3.69 o 
   5   1   2      358.03      404.89      7.60 o 
   6   1   2       84.99       89.76      4.18 o 
   7   1   2        2.55       -0.26      3.10 o 
  -7   2   2        0.37       15.59     13.85 o 
  -6   2   2      100.94      100.25      7.40 o 
  -5   2   2      141.60      148.28      4.86 o 
  -4   2   2      171.91      164.28      3.76 o 
  -3   2   2      200.05      225.15      4.96 o 
  -2   2   2        2.20        0.68      1.08 o 
  -1   2   2     4142.33     3833.99     23.33 o 
   0   2   2       57.87       67.31      1.92 o 
   1   2   2     8013.86     7602.00     86.50 o 
   2   2   2        2.53        5.69      0.96 o 
   3   2   2       82.57       85.36      2.68 o 
   4   2   2       60.40       52.97      2.68 o 
   5   2   2       25.95       15.32      3.65 o 
   6   2   2       12.68       13.87      3.11 o 
   7   2   2       11.36        2.24      4.34 o 
  -7   3   2        0.41       -0.84      4.80 o 
  -6   3   2       61.23       61.55      5.59 o 
  -5   3   2        9.35       11.50      2.81 o 
  -4   3   2        6.57        8.51      2.17 o 
  -3   3   2       95.65       86.60      2.71 o 
  -2   3   2     3351.82     2974.03     22.20 o 
  -1   3   2      890.65      784.24      6.06 o 
   0   3   2     1083.44     1004.40      7.65 o 
   1   3   2    21763.34    19380.89    489.78 o 
   2   3   2     1065.46     1029.25     28.33 o 
   3   3   2       76.65      101.08      2.65 o 
   4   3   2      285.66      285.39      5.00 o 
   5   3   2      729.01      783.72     12.78 o 
   6   3   2        6.09        7.47      4.46 o 
   7   3   2       24.50       10.44      6.30 o 
  -7   4   2       33.02       23.12     10.93 o 
  -6   4   2        7.29        6.34      3.77 o 
  -5   4   2      190.30      210.61      5.26 o 
  -4   4   2       48.14       39.98      2.57 o 
  -3   4   2      665.50      636.42      6.13 o 
  -2   4   2       66.14       52.95      2.27 o 
  -1   4   2     1506.99     1383.48     10.40 o 
   0   4   2    11506.75    10769.67    102.08 o 
   1   4   2       21.49       29.96      3.90 o 
   2   4   2       16.86       20.59      3.47 o 
   3   4   2      305.15      312.85      6.88 o 
   4   4   2       17.53       15.80      3.66 o 
   5   4   2      660.40      694.58     12.48 o 
   6   4   2        2.25        1.75      4.81 o 
   7   4   2        0.00        1.53      4.78 o 
  -7   5   2        3.58        7.38      4.32 o 
  -6   5   2       63.98       63.42      5.26 o 
  -5   5   2        2.93        0.22      2.11 o 
  -4   5   2      292.07      320.54      5.45 o 
  -3   5   2      517.04      552.21      6.96 o 
  -2   5   2      274.09      199.08      3.58 o 
  -1   5   2      254.56      203.57      3.29 o 
   0   5   2     2556.27     2513.88     16.92 o 
   1   5   2     7983.71     7152.59     81.97 o 
   2   5   2     1451.27     1674.56     19.27 o 
   3   5   2       74.52      104.87      4.74 o 
   4   5   2        3.48        1.12      2.94 o 
   5   5   2       63.50       62.42      6.35 o 
   6   5   2       69.52       70.39      6.50 o 
   7   5   2       13.36        7.92      6.37 o 
  -7   6   2        5.69        5.33      7.88 o 
  -6   6   2       46.39       45.56      4.94 o 
  -5   6   2       60.35       65.25      3.68 o 
  -4   6   2      192.12      179.27      4.67 o 
  -3   6   2       11.76       14.83      2.11 o 
  -2   6   2     1203.05     1058.43     10.42 o 
  -1   6   2       26.75       22.87      1.94 o 
   0   6   2     1536.08     1618.06     12.91 o 
   1   6   2       41.15       50.59      1.92 o 
   2   6   2      254.21      212.02      5.97 o 
   3   6   2       83.70       82.81      4.37 o 
   4   6   2       33.05       22.96      5.27 o 
   5   6   2       15.35       16.15      4.92 o 
   6   6   2        0.88        1.99      4.55 o 
   7   6   2        0.07        3.30      5.53 o 
  -7   7   2       23.58       17.82      7.27 o 
  -6   7   2       44.99       59.53      5.93 o 
  -5   7   2       30.72       43.77      2.99 o 
  -4   7   2        0.64        2.93      2.13 o 
  -3   7   2       84.42       82.73      2.84 o 
  -2   7   2       62.46       69.23      3.00 o 
  -1   7   2      181.47      151.69      3.84 o 
   0   7   2     2031.73     1852.23     15.17 o 
   1   7   2       40.97       65.60      2.38 o 
   2   7   2     1829.91     2042.64     25.66 o 
   3   7   2        2.08        0.86      3.20 o 
   4   7   2      307.43      336.64      8.73 o 
   5   7   2       21.59       30.56      5.96 o 
   6   7   2        3.93        5.69      5.34 o 
   7   7   2        5.86        1.66      4.41 o 
  -7   8   2       12.62       11.94      4.61 o 
  -6   8   2       55.07       62.85      5.16 o 
  -5   8   2       12.53       15.10      1.90 o 
  -4   8   2       10.33       10.48      1.83 o 
  -3   8   2      437.55      412.15      8.06 o 
  -2   8   2      138.60      169.12      4.49 o 
  -1   8   2     1444.46     1573.79     13.86 o 
   0   8   2     2398.17     2388.28     19.24 o 
   1   8   2      313.64      320.95      4.85 o 
   2   8   2     1184.65     1191.81     11.86 o 
   3   8   2       14.50       12.09      3.20 o 
   4   8   2        0.80       -0.10      3.08 o 
   5   8   2      211.20      209.40      8.26 o 
   6   8   2        1.72        1.13      3.39 o 
   7   8   2        1.40        3.47      5.38 o 
  -7   9   2       15.63        7.46      4.76 o 
  -6   9   2        2.42        1.70      4.37 o 
  -5   9   2        1.05        0.91      1.28 o 
  -4   9   2      416.55      442.56      6.09 o 
  -3   9   2        7.24       13.74      3.50 o 
  -2   9   2      140.45      116.84      3.97 o 
  -1   9   2      880.19     1111.41     11.35 o 
   0   9   2     1067.13     1000.18     10.11 o 
   1   9   2      159.06      116.15      4.28 o 
   2   9   2      154.33      138.35      7.47 o 
   3   9   2        6.09        2.73      3.36 o 
   4   9   2        8.10        3.98      3.35 o 
   5   9   2       32.01       32.94      5.20 o 
   6   9   2        0.22        2.22      3.89 o 
  -7  10   2        0.78        5.64      5.15 o 
  -6  10   2        1.16       -3.61      4.47 o 
  -5  10   2       14.41       14.45      2.44 o 
  -4  10   2      152.61      157.07      3.94 o 
  -3  10   2        0.94       -0.60      3.05 o 
  -2  10   2       89.89      124.55      5.26 o 
  -1  10   2       76.29       61.16      3.30 o 
   0  10   2     1276.45     1205.80     12.32 o 
   1  10   2      654.66      643.78      9.06 o 
   2  10   2      285.56      314.41      4.99 o 
   3  10   2      308.23      341.00      7.56 o 
   4  10   2       95.98       91.42      6.00 o 
   5  10   2       39.83       32.18      6.27 o 
   6  10   2        1.62       -4.15      4.63 o 
  -6  11   2       27.30       21.11      8.04 o 
  -5  11   2       31.09       24.88      5.25 o 
  -4  11   2        0.44       -0.22      1.68 o 
  -3  11   2        9.44       10.30      4.33 o 
  -2  11   2     1585.74     1582.65     16.23 o 
  -1  11   2       86.99      112.72      4.02 o 
   0  11   2       92.09       91.25      3.76 o 
   1  11   2      965.76      972.88     14.69 o 
   2  11   2      104.44      106.62      3.21 o 
   3  11   2       14.94       18.82      4.44 o 
   4  11   2       14.55       15.87      4.28 o 
   5  11   2        0.27        0.75      3.95 o 
   6  11   2        0.01       -5.35      5.35 o 
  -6  12   2        0.49        0.14      3.46 o 
  -5  12   2      173.41      191.76      7.19 o 
  -4  12   2       90.02      100.13      4.10 o 
  -3  12   2     1184.58     1189.36     16.30 o 
  -2  12   2      109.19      103.03      4.59 o 
  -1  12   2        8.86        4.52      2.92 o 
   0  12   2      374.48      345.34      6.01 o 
   1  12   2       28.53       29.99      3.22 o 
   2  12   2      127.08      131.30      3.90 o 
   3  12   2       20.06       18.86      4.59 o 
   4  12   2        0.56       -1.38      3.64 o 
   5  12   2        0.37        0.71      4.97 o 
   6  12   2       12.99       15.86      6.98 o 
  -6  13   2        0.39       -1.32      3.71 o 
  -5  13   2        3.23        2.18      4.73 o 
  -4  13   2       86.36       88.40      3.99 o 
  -3  13   2      201.71      218.47      8.24 o 
  -2  13   2       25.20       16.91      3.77 o 
  -1  13   2      844.92      840.79     10.55 o 
   0  13   2       32.43       37.96      5.61 o 
   1  13   2        5.50        2.62      2.80 o 
   2  13   2      310.78      306.95      6.08 o 
   3  13   2      491.90      534.17      8.89 o 
   4  13   2        5.49        4.52      3.89 o 
   5  13   2        0.20        1.65      4.45 o 
   6  13   2        0.48        2.78      5.09 o 
  -6  14   2        5.43        8.35      6.00 o 
  -5  14   2       32.35       24.44      5.93 o 
  -4  14   2        0.66        1.76      4.27 o 
  -3  14   2       55.49       50.01      7.17 o 
  -2  14   2       34.50       31.49      4.74 o 
  -1  14   2       68.23       62.08      4.38 o 
   0  14   2        3.43       -2.16      3.37 o 
   1  14   2      318.51      324.48      7.22 o 
   2  14   2      459.13      452.70      7.91 o 
   3  14   2       76.27       84.45      4.32 o 
   4  14   2       43.93       41.84      5.71 o 
   5  14   2        4.79        6.06      5.37 o 
   6  14   2        7.03        9.66      6.97 o 
  -6  15   2        0.32        0.17      4.16 o 
  -5  15   2       30.02       36.40      6.87 o 
  -4  15   2       36.15       29.44      5.80 o 
  -3  15   2      600.22      630.39     12.08 o 
  -2  15   2      202.90      203.52      6.72 o 
  -1  15   2       35.77       37.77      5.49 o 
   0  15   2      234.92      228.82      7.39 o 
   1  15   2        0.39        1.31      3.07 o 
   2  15   2      178.65      163.49      6.28 o 
   3  15   2      263.87      270.04      5.71 o 
   4  15   2       18.51       13.11      5.63 o 
   5  15   2        0.17        7.58      5.88 o 
  -5  16   2        2.01       -0.71      4.88 o 
  -4  16   2       32.35       37.82      7.08 o 
  -3  16   2       80.75       90.41      7.32 o 
  -2  16   2        5.20        3.30      3.39 o 
  -1  16   2        2.20       -3.73      4.12 o 
   0  16   2        5.72        6.58      4.02 o 
   1  16   2       14.17       11.82      3.92 o 
   2  16   2        0.01        0.23      2.99 o 
   3  16   2       46.01       42.99      3.90 o 
   4  16   2       29.60       14.70      7.16 o 
   5  16   2       11.44       10.41      6.64 o 
  -5  17   2        1.71       -3.36      4.52 o 
  -4  17   2       85.36      106.63      6.97 o 
  -3  17   2        0.51       -1.16      2.73 o 
  -2  17   2        0.01        0.15      4.00 o 
  -1  17   2        0.01        1.37      3.19 o 
   0  17   2       68.85       76.53      5.87 o 
   1  17   2        4.18        5.67      3.55 o 
   2  17   2       14.00       17.49      4.70 o 
   3  17   2       14.72       10.56      2.30 o 
   4  17   2       14.12        6.44      5.60 o 
   5  17   2        0.24        0.31      4.81 o 
  -5  18   2       10.29       12.62      5.45 o 
  -4  18   2       29.75       34.86      8.62 o 
  -3  18   2        0.15        2.26      2.64 o 
  -2  18   2        3.08        1.33      3.84 o 
  -1  18   2        3.75        0.72      2.82 o 
   0  18   2       15.46        9.82      3.49 o 
   1  18   2        0.84        0.93      3.39 o 
   2  18   2       10.01        5.41      3.50 o 
   3  18   2       58.10       63.14      5.73 o 
   4  18   2        0.40       -0.92      4.22 o 
  -4  19   2       11.82       12.34      7.32 o 
  -3  19   2        8.40       12.03      4.37 o 
  -2  19   2        2.02        5.99      4.54 o 
  -1  19   2        6.38        8.04      3.61 o 
   0  19   2      147.09      143.25      6.16 o 
   1  19   2       19.29       16.80      4.40 o 
   2  19   2       23.65       29.46      5.38 o 
   3  19   2        4.62        2.71      5.60 o 
   4  19   2       34.31       16.17      9.64 o 
  -4  20   2        3.97       -0.76      4.34 o 
  -3  20   2        2.37        0.29      3.09 o 
  -2  20   2        0.04        0.78      3.85 o 
  -1  20   2        4.25        6.27      4.15 o 
   0  20   2        2.59        4.99      4.18 o 
   1  20   2        0.01        0.65      3.90 o 
   2  20   2       14.00       13.95      5.37 o 
   3  20   2        7.24        5.72      6.11 o 
   4  20   2        0.05        4.09      5.35 o 
  -3  21   2       37.45       43.04     13.74 o 
  -2  21   2        3.11        4.37      3.92 o 
  -1  21   2       13.48        8.61      5.16 o 
   0  21   2        1.40        4.81      4.40 o 
   1  21   2       29.78       36.65     10.59 o 
   2  21   2        0.91        3.92      5.19 o 
   3  21   2        0.74       -0.80      6.61 o 
  -3  22   2        5.34       11.77      7.79 o 
  -2  22   2       22.08       20.69      6.89 o 
  -1  22   2        4.21        2.95      3.98 o 
   0  22   2        9.16        5.86      4.19 o 
   1  22   2        9.89        6.08      4.94 o 
   2  22   2       47.54       67.93      5.86 o 
   3  22   2       78.36       81.52     16.68 o 
  -2  23   2        0.31       -0.04      4.18 o 
  -1  23   2        9.07        7.88      4.96 o 
   0  23   2        2.61        1.66      4.54 o 
   1  23   2        3.18        1.79      4.85 o 
   2  23   2       30.02       18.51      8.78 o 
  -1  24   2       17.16       12.26      5.02 o 
   0  24   2        0.13        1.14      5.08 o 
   1  24   2        1.53        0.90     10.37 o 
  -7   0   3       44.26       28.91     11.07 o 
  -5   0   3        6.97       10.19      4.25 o 
  -3   0   3      720.16      756.51      9.38 o 
  -1   0   3    34917.20    28284.11    703.50 o 
   1   0   3       22.21       32.71      3.83 o 
   3   0   3        2.60       20.46      2.61 o 
   5   0   3      564.94      501.56     11.64 o 
   7   0   3        9.66       -0.17      9.45 o 
  -7   1   3        1.92       -5.26      7.83 o 
  -6   1   3       15.49       17.73      5.37 o 
  -5   1   3        0.13        2.30      2.13 o 
  -4   1   3       81.22       90.08      3.10 o 
  -3   1   3     1250.80     1269.14     11.38 o 
  -2   1   3     1269.28     1136.36      8.44 o 
  -1   1   3     1637.77     1725.12     16.77 o 
   0   1   3      127.93       84.79      2.35 o 
   1   1   3       57.17       31.71      2.74 o 
   2   1   3      411.36      349.77      5.68 o 
   3   1   3        0.15        1.41      1.32 o 
   4   1   3       20.53       18.87      3.09 o 
   5   1   3       17.97       28.48      3.58 o 
   6   1   3       56.11       56.66     11.26 o 
   7   1   3       32.92        9.19      6.30 o 
  -7   2   3        1.00       -0.49      5.06 o 
  -6   2   3      131.73      135.22      7.50 o 
  -5   2   3        0.32        2.21      1.99 o 
  -4   2   3      239.52      240.05      4.36 o 
  -3   2   3     1261.14     1302.93     10.88 o 
  -2   2   3     2937.94     3120.70     20.77 o 
  -1   2   3     9387.83     8700.15     60.41 o 
   0   2   3    18420.74    15365.02    342.37 o 
   1   2   3     5685.01     5494.92     46.46 o 
   2   2   3      100.97       92.24      3.24 o 
   3   2   3      500.56      469.76      5.90 o 
   4   2   3      454.88      388.57      5.85 o 
   5   2   3      251.34      279.41      5.48 o 
   6   2   3       22.57       28.16      4.56 o 
   7   2   3        1.33       -1.40      4.23 o 
  -7   3   3       30.20       24.76      6.69 o 
  -6   3   3        1.61        0.27      3.33 o 
  -5   3   3        5.27        6.22      3.04 o 
  -4   3   3      146.14      152.44      4.17 o 
  -3   3   3      143.28      191.62      3.34 o 
  -2   3   3      189.57      165.60      2.92 o 
  -1   3   3     1963.12     1649.85     11.19 o 
   0   3   3     5562.21     4711.05     36.63 o 
   1   3   3    14527.81    13863.56    156.26 o 
   2   3   3      725.51      677.95      6.47 o 
   3   3   3        7.98        1.78      1.44 o 
   4   3   3       79.68       63.25      2.48 o 
   5   3   3       28.14       29.46      3.71 o 
   6   3   3        0.18        0.44      4.34 o 
   7   3   3        0.00        3.02      4.89 o 
  -7   4   3        2.01       -1.13      3.96 o 
  -6   4   3      136.62      137.97      6.61 o 
  -5   4   3       11.41       15.96      2.87 o 
  -4   4   3        1.13        4.26      2.12 o 
  -3   4   3        5.55        7.38      1.68 o 
  -2   4   3      174.31      259.57      3.42 o 
  -1   4   3     1386.65     1218.81      8.94 o 
   0   4   3     1237.33     1255.31     10.20 o 
   1   4   3      742.96      620.51      6.38 o 
   2   4   3     1665.22     1886.23     23.95 o 
   3   4   3      348.35      381.27      7.47 o 
   4   4   3      280.88      271.75      6.99 o 
   5   4   3      101.73       88.88      8.23 o 
   6   4   3       79.72       80.46      6.87 o 
   7   4   3        1.17        1.25      5.00 o 
  -7   5   3        3.43        6.33      4.22 o 
  -6   5   3       15.12       21.00      4.44 o 
  -5   5   3        6.40       11.77      2.83 o 
  -4   5   3       24.38       30.03      2.67 o 
  -3   5   3       70.31       54.01      2.39 o 
  -2   5   3      271.36      252.20      3.92 o 
  -1   5   3      727.38      747.38      6.25 o 
   0   5   3     6872.45     6882.15     50.44 o 
   1   5   3      857.14      761.50      9.79 o 
   2   5   3       37.91       24.64      3.75 o 
   3   5   3     2016.34     2030.03     21.94 o 
   4   5   3       57.23       63.90      4.92 o 
   5   5   3        1.79        1.15      4.83 o 
   6   5   3        9.01        7.11      5.76 o 
   7   5   3       14.93        8.34      5.40 o 
  -7   6   3        0.59       -0.48      3.29 o 
  -6   6   3        0.82        1.68      2.31 o 
  -5   6   3      107.57      107.23      4.98 o 
  -4   6   3       46.51       53.36      2.58 o 
  -3   6   3      533.39      487.34      5.65 o 
  -2   6   3      189.23      133.84      3.15 o 
  -1   6   3      685.57      717.77      6.71 o 
   0   6   3     1047.27      979.88      8.05 o 
   1   6   3     2441.14     2206.12     19.18 o 
   2   6   3      294.59      310.61      7.89 o 
   3   6   3      161.92      154.37      5.89 o 
   4   6   3       27.46       35.92      5.07 o 
   5   6   3        0.09        3.31      4.95 o 
   6   6   3       19.27       15.46      5.43 o 
   7   6   3        0.02       -1.83      4.66 o 
  -7   7   3        0.69       -2.69      4.49 o 
  -6   7   3       12.25       15.53      4.36 o 
  -5   7   3        2.24        2.01      1.97 o 
  -4   7   3      249.13      269.62      5.55 o 
  -3   7   3       52.62       62.18      3.34 o 
  -2   7   3      151.53      163.90      3.14 o 
  -1   7   3      230.11      279.41      4.00 o 
   0   7   3      275.66      327.13      5.05 o 
   1   7   3     1935.20     2020.91     18.28 o 
   2   7   3      211.74      199.35      6.24 o 
   3   7   3       70.72       64.91      5.46 o 
   4   7   3        7.09        2.04      3.65 o 
   5   7   3      280.46      291.91     16.76 o 
   6   7   3        0.14        4.44      5.36 o 
   7   7   3        0.03        7.07      8.60 o 
  -7   8   3        3.21        0.79      4.15 o 
  -6   8   3        2.61        6.67      4.22 o 
  -5   8   3        1.92       -0.78      1.72 o 
  -4   8   3       75.08       80.31      3.07 o 
  -3   8   3     1193.79     1265.29     14.87 o 
  -2   8   3      105.97       80.91      3.00 o 
  -1   8   3      454.14      463.26      5.92 o 
   0   8   3      371.81      334.53      4.86 o 
   1   8   3      328.75      352.35      5.88 o 
   2   8   3      455.24      542.31      8.55 o 
   3   8   3        8.72       12.80      4.53 o 
   4   8   3       32.06       28.14      4.69 o 
   5   8   3       22.26       33.81      5.67 o 
   6   8   3       10.60        9.20      5.95 o 
  -7   9   3        0.13       -3.64      4.40 o 
  -6   9   3        2.65        1.61      3.35 o 
  -5   9   3        1.63        1.68      2.17 o 
  -4   9   3        0.09       -2.54      2.54 o 
  -3   9   3        0.89        2.21      3.92 o 
  -2   9   3      947.76      894.66      9.72 o 
  -1   9   3      649.60      679.01      8.14 o 
   0   9   3      801.33      917.63      9.43 o 
   1   9   3        4.54        5.31      1.93 o 
   2   9   3        0.10        2.74      1.39 o 
   3   9   3      220.73      218.60      6.43 o 
   4   9   3       84.06       93.22      6.38 o 
   5   9   3       11.61        8.08      4.66 o 
   6   9   3        3.58        2.27      4.94 o 
  -7  10   3        8.60       11.66      6.48 o 
  -6  10   3       19.61        5.85      4.08 o 
  -5  10   3       54.07       51.24      2.91 o 
  -4  10   3     1069.67     1121.53     13.22 o 
  -3  10   3      323.62      317.82      6.52 o 
  -2  10   3      515.53      572.04      8.04 o 
  -1  10   3       65.69       75.12      3.21 o 
   0  10   3       69.13       62.23      3.06 o 
   1  10   3        0.01        3.05      2.70 o 
   2  10   3       15.11       12.88      2.14 o 
   3  10   3       89.45       97.54      5.17 o 
   4  10   3       74.37       89.32      5.36 o 
   5  10   3       13.37       15.33      4.65 o 
   6  10   3       14.62       28.78      6.45 o 
  -6  11   3       17.19       12.37      4.65 o 
  -5  11   3       57.42       59.11      3.37 o 
  -4  11   3      143.46      140.09      6.03 o 
  -3  11   3        2.86        2.83      3.71 o 
  -2  11   3      277.27      260.30      6.71 o 
  -1  11   3        9.58        2.11      2.33 o 
   0  11   3       12.02       17.00      2.63 o 
   1  11   3       95.16       86.68      4.33 o 
   2  11   3       64.39       98.72      3.97 o 
   3  11   3        3.87        0.44      3.16 o 
   4  11   3        7.94       15.03      4.25 o 
   5  11   3       34.97       33.66      6.56 o 
   6  11   3        0.85        1.11      4.38 o 
  -6  12   3       13.08        5.42      5.75 o 
  -5  12   3        0.03        2.13      2.09 o 
  -4  12   3       29.91       21.90      2.59 o 
  -3  12   3       97.17       97.11      5.27 o 
  -2  12   3       15.44       16.33      3.73 o 
  -1  12   3       31.56       30.61      3.90 o 
   0  12   3        6.51        7.74      2.60 o 
   1  12   3       40.16       41.41      4.18 o 
   2  12   3      134.05      144.62      4.14 o 
   3  12   3      142.10      176.48      6.86 o 
   4  12   3       69.61       72.47      6.42 o 
   5  12   3       30.34       12.77      5.41 o 
   6  12   3       39.02       45.61     13.86 o 
  -6  13   3       15.31       11.66      4.91 o 
  -5  13   3       17.55       19.93      3.66 o 
  -4  13   3       33.10       24.44      4.59 o 
  -3  13   3       63.77       76.25      5.63 o 
  -2  13   3        0.34       -0.91      2.95 o 
  -1  13   3       87.43       89.50      4.31 o 
   0  13   3      149.95      156.49      5.11 o 
   1  13   3      124.19      116.91      5.91 o 
   2  13   3       48.86       47.89      6.57 o 
   3  13   3       12.20       17.14      5.50 o 
   4  13   3       29.97       32.61      5.77 o 
   5  13   3        1.24        2.48      4.25 o 
   6  13   3        0.36        0.40      3.99 o 
  -6  14   3        0.51       -1.70      4.55 o 
  -5  14   3       16.36       18.06      5.34 o 
  -4  14   3       15.06       10.76      4.53 o 
  -3  14   3       33.93       32.61      5.00 o 
  -2  14   3      401.10      395.40      7.98 o 
  -1  14   3      126.03      133.34      5.29 o 
   0  14   3        1.12        2.97      2.86 o 
   1  14   3        2.16        0.00      2.87 o 
   2  14   3      709.89      747.98     10.64 o 
   3  14   3       22.52       31.29      5.19 o 
   4  14   3        1.66        1.89      4.10 o 
   5  14   3        0.58        2.24      5.38 o 
  -6  15   3       15.21       16.16      5.44 o 
  -5  15   3       58.54       56.54     12.85 o 
  -4  15   3        2.83       -2.11      3.88 o 
  -3  15   3        8.67       19.02      4.34 o 
  -2  15   3        2.15        1.81      3.80 o 
  -1  15   3       13.91       17.01      3.77 o 
   0  15   3      100.68      111.06      4.92 o 
   1  15   3        8.09        6.74      4.36 o 
   2  15   3       41.10       42.52      3.56 o 
   3  15   3        0.00       -0.02      1.18 o 
   4  15   3       37.09       33.18     11.09 o 
   5  15   3        0.19        3.82      5.04 o 
  -5  16   3        3.54        1.84      4.50 o 
  -4  16   3        4.13        1.38      3.79 o 
  -3  16   3       66.22       84.32      6.31 o 
  -2  16   3       51.64       68.47      6.24 o 
  -1  16   3        2.38        9.47      4.11 o 
   0  16   3       36.53       55.19      5.60 o 
   1  16   3      286.25      282.64      8.70 o 
   2  16   3      104.20      102.44      4.44 o 
   3  16   3        7.99        7.03      1.56 o 
   4  16   3       20.91        7.31      5.80 o 
   5  16   3        0.59       -5.59      5.59 o 
  -5  17   3        2.01       -0.74      4.12 o 
  -4  17   3        0.13       -2.22      5.24 o 
  -3  17   3       73.86       74.62      6.41 o 
  -2  17   3        1.92        1.97      3.27 o 
  -1  17   3       56.14       62.76      5.60 o 
   0  17   3      102.17       91.96      6.40 o 
   1  17   3       70.28       82.64      9.79 o 
   2  17   3       43.56       40.15      3.79 o 
   3  17   3        2.28        0.05      1.99 o 
   4  17   3        5.11       10.32      5.25 o 
   5  17   3        2.15       -2.21      6.01 o 
  -5  18   3        0.21       -4.68      4.68 o 
  -4  18   3        5.16        8.49      5.66 o 
  -3  18   3        2.16        0.38      4.30 o 
  -2  18   3       26.58       39.76      5.80 o 
  -1  18   3       49.55       37.56      5.61 o 
   0  18   3        2.64        7.28      4.49 o 
   1  18   3        0.12       -2.90      3.49 o 
   2  18   3        2.56        6.74      4.21 o 
   3  18   3        2.17       -0.72      5.75 o 
   4  18   3        0.10        2.38      5.53 o 
  -4  19   3       10.83       11.19      5.89 o 
  -3  19   3        0.30        1.58      3.03 o 
  -2  19   3       39.04       35.31      7.63 o 
  -1  19   3        6.33        2.94      4.45 o 
   0  19   3        0.19        0.75      2.98 o 
   1  19   3       27.73       19.96      4.69 o 
   2  19   3       19.43       13.09      3.86 o 
   3  19   3        0.00        7.78      6.08 o 
   4  19   3        1.03        7.94      6.02 o 
  -4  20   3        1.65        3.59      5.00 o 
  -3  20   3       38.35       69.64      7.41 o 
  -2  20   3        1.31        3.28      3.52 o 
  -1  20   3      126.94      176.54      8.35 o 
   0  20   3        4.77        3.60      3.55 o 
   1  20   3        0.48       -0.29      3.39 o 
   2  20   3        2.39       -1.76      3.98 o 
   3  20   3        4.80        5.48      6.32 o 
   4  20   3        9.40        4.20      5.54 o 
  -3  21   3        8.47        2.95      5.20 o 
  -2  21   3        7.61        1.23      3.94 o 
  -1  21   3       39.26       47.97      8.02 o 
   0  21   3        1.27        0.87      4.03 o 
   1  21   3       15.32        7.59      4.97 o 
   2  21   3        1.50        0.34      3.20 o 
   3  21   3       43.42       24.06     14.84 o 
  -3  22   3        0.01       -2.26      3.72 o 
  -2  22   3      101.36      136.66     10.45 o 
  -1  22   3        2.03       -0.47      3.93 o 
   0  22   3        1.03        5.70      5.31 o 
   1  22   3        0.00        4.29      4.47 o 
   2  22   3        9.82       18.26      6.01 o 
  -2  23   3        1.60        1.59      4.04 o 
  -1  23   3       43.59       42.56      9.35 o 
   0  23   3        0.03        4.10      5.32 o 
   1  23   3       36.51       50.72     14.13 o 
   2  23   3        0.08        2.80      6.19 o 
  -1  24   3       16.07       11.32      7.43 o 
   0  24   3       22.13       11.64      7.54 o 
  -6   0   4       15.64       23.93      5.07 o 
  -4   0   4      132.97      133.13      6.22 o 
  -2   0   4      202.04      208.36      4.32 o 
   0   0   4     4922.41     4429.87     48.29 o 
   2   0   4      392.61      398.22     10.01 o 
   4   0   4      449.33      399.96      9.50 o 
   6   0   4      383.45      479.79     11.35 o 
  -7   1   4        4.47        2.59      6.68 o 
  -6   1   4       16.09       20.19      3.79 o 
  -5   1   4        1.75       -1.76      2.90 o 
  -4   1   4      144.05      162.59      4.04 o 
  -3   1   4      106.33      100.33      2.92 o 
  -2   1   4        1.60        0.41      1.09 o 
  -1   1   4    19708.88    16931.89    372.05 o 
   0   1   4      619.55      564.89      5.66 o 
   1   1   4       51.23       67.65      3.16 o 
   2   1   4        3.53        7.46      2.67 o 
   3   1   4        1.26        4.84      1.89 o 
   4   1   4      313.81      312.08      5.92 o 
   5   1   4       23.24       17.95      3.57 o 
   6   1   4       94.95      113.14      5.19 o 
   7   1   4        2.34       -0.90      6.60 o 
  -7   2   4        3.53        2.28      9.01 o 
  -6   2   4       42.24       47.41      4.74 o 
  -5   2   4       48.36       49.26      3.72 o 
  -4   2   4       61.91       75.26      2.92 o 
  -3   2   4      944.01      907.05      7.81 o 
  -2   2   4      149.11      145.53      2.21 o 
  -1   2   4     4357.89     4059.45     32.93 o 
   0   2   4     4944.39     4495.67     31.40 o 
   1   2   4     7434.38     7059.22     59.38 o 
   2   2   4     2624.03     2537.88     24.23 o 
   3   2   4      273.38      256.70      4.58 o 
   4   2   4      130.09      130.72      4.19 o 
   5   2   4      135.15      162.16      6.58 o 
   6   2   4        2.94        0.25      3.06 o 
   7   2   4        3.61        1.64      5.09 o 
  -7   3   4        0.01       -3.96      3.96 o 
  -6   3   4       45.69       58.89     15.33 o 
  -5   3   4       29.97       39.29      3.10 o 
  -4   3   4      412.42      422.26      5.66 o 
  -3   3   4       47.85       48.89      1.98 o 
  -2   3   4      776.07      774.28      6.89 o 
  -1   3   4        6.82       23.47      1.19 o 
   0   3   4      229.05      203.57      3.61 o 
   1   3   4       71.32       38.68      3.07 o 
   2   3   4     1985.04     2004.89     20.25 o 
   3   3   4      451.13      479.74      5.99 o 
   4   3   4      485.61      485.27      8.75 o 
   5   3   4       25.57       30.55      2.55 o 
   6   3   4        1.72        6.53      4.30 o 
   7   3   4       23.82       14.59      7.06 o 
  -7   4   4        0.67       -1.75      3.67 o 
  -6   4   4       90.40      112.76      4.82 o 
  -5   4   4        3.60        4.60      2.12 o 
  -4   4   4        6.34        4.00      1.77 o 
  -3   4   4      434.95      468.26      5.01 o 
  -2   4   4      570.24      461.25      5.23 o 
  -1   4   4     2476.76     2396.69     17.92 o 
   0   4   4      446.29      391.25      4.92 o 
   1   4   4     5504.22     5362.96     51.64 o 
   2   4   4     3840.33     4286.09     48.10 o 
   3   4   4      131.74      105.98      4.07 o 
   4   4   4      181.77      186.82      3.32 o 
   5   4   4      221.79      237.07      9.45 o 
   6   4   4       19.01       13.82      6.03 o 
   7   4   4        0.06       -4.53      4.74 o 
  -7   5   4        3.49        5.02      4.23 o 
  -6   5   4       49.30       69.31      5.37 o 
  -5   5   4       66.00       76.78      4.11 o 
  -4   5   4      157.25      136.49      3.76 o 
  -3   5   4      595.56      555.52      6.29 o 
  -2   5   4      160.41      149.73      2.90 o 
  -1   5   4     6280.78     6461.30     42.93 o 
   0   5   4     5286.17     4820.34     35.27 o 
   1   5   4      216.05      295.94      4.66 o 
   2   5   4      175.47      162.59      7.70 o 
   3   5   4      150.36      149.79      7.18 o 
   4   5   4        5.71        6.87      4.32 o 
   5   5   4        0.72        6.38      4.07 o 
   6   5   4       12.86       10.72      5.89 o 
   7   5   4        1.37       -0.08      4.52 o 
  -7   6   4        5.53        6.30      4.09 o 
  -6   6   4      204.88      206.25      6.90 o 
  -5   6   4        4.77        5.50      2.54 o 
  -4   6   4      104.68      132.92      3.81 o 
  -3   6   4       18.23       12.00      2.06 o 
  -2   6   4      198.87      284.92      3.84 o 
  -1   6   4      219.82      208.49      3.46 o 
   0   6   4      134.41      126.73      3.14 o 
   1   6   4      411.90      475.38      4.94 o 
   2   6   4       73.66       88.38      5.25 o 
   3   6   4       61.28       60.13      6.00 o 
   4   6   4       11.16       17.69      5.03 o 
   5   6   4       20.82       23.71      4.85 o 
   6   6   4        1.84        2.02      4.17 o 
   7   6   4        1.77       -2.60      5.65 o 
  -7   7   4        3.55        6.74      4.54 o 
  -6   7   4       25.69       22.32      4.14 o 
  -5   7   4       32.99       33.28      3.67 o 
  -4   7   4      114.86      111.83      3.28 o 
  -3   7   4      891.02      851.91      9.57 o 
  -2   7   4        7.39        2.09      1.84 o 
  -1   7   4     1335.14     1392.96     11.75 o 
   0   7   4       34.93       25.99      2.07 o 
   1   7   4     2273.84     2191.64     19.74 o 
   2   7   4     1639.96     1573.93     19.97 o 
   3   7   4       63.85       60.25      6.40 o 
   4   7   4        0.00       -1.54      3.51 o 
   5   7   4        1.56       -0.41      3.15 o 
   6   7   4       28.86        9.45     14.07 o 
  -7   8   4       10.36        8.91      4.98 o 
  -6   8   4        4.05        2.41      2.16 o 
  -5   8   4        9.96        9.36      2.55 o 
  -4   8   4       17.85       17.24      2.48 o 
  -3   8   4        7.48       10.58      2.43 o 
  -2   8   4      417.00      502.53      6.28 o 
  -1   8   4     3118.56     3467.58     25.21 o 
   0   8   4      218.24      185.93      3.50 o 
   1   8   4       25.32       33.34      2.24 o 
   2   8   4      827.40      854.77     15.45 o 
   3   8   4       68.89       80.49      8.71 o 
   4   8   4      211.60      215.18      8.58 o 
   5   8   4       74.00       72.39      6.20 o 
   6   8   4       25.57       36.13      9.47 o 
  -7   9   4        2.75        0.90      3.58 o 
  -6   9   4       14.48       15.31      3.53 o 
  -5   9   4        0.06        0.70      1.78 o 
  -4   9   4       11.92       10.95      2.45 o 
  -3   9   4      138.39      138.37      4.25 o 
  -2   9   4        0.49        0.53      1.54 o 
  -1   9   4      130.95       84.81      3.36 o 
   0   9   4      177.07      161.11      3.72 o 
   1   9   4       37.66       36.62      2.46 o 
   2   9   4      372.41      370.58      8.24 o 
   3   9   4        0.07       -0.39      3.40 o 
   4   9   4       77.98       79.11      6.47 o 
   5   9   4       55.29       67.72      6.73 o 
   6   9   4        0.09        6.23      6.65 o 
  -7  10   4        3.21        1.21      4.16 o 
  -6  10   4        1.42       -2.68      3.34 o 
  -5  10   4        8.89       11.66      3.04 o 
  -4  10   4       83.79      100.31      4.25 o 
  -3  10   4       45.74       50.95      3.72 o 
  -2  10   4      169.39      157.39      4.67 o 
  -1  10   4     1561.38     1645.73     15.68 o 
   0  10   4     2123.01     2187.22     21.17 o 
   1  10   4        4.70        2.87      3.37 o 
   2  10   4      367.05      357.23      5.62 o 
   3  10   4        1.87       -0.96      3.10 o 
   4  10   4       10.43       16.30      4.30 o 
   5  10   4       70.57       71.98     10.34 o 
   6  10   4       19.65       21.36      6.22 o 
  -6  11   4        0.79        1.01      3.06 o 
  -5  11   4       66.47       75.15      3.32 o 
  -4  11   4      558.20      561.08      8.99 o 
  -3  11   4     1728.92     1675.51     19.42 o 
  -2  11   4      347.30      364.45      6.56 o 
  -1  11   4       41.46       63.97      3.46 o 
   0  11   4       45.43       47.06      3.21 o 
   1  11   4      336.41      282.05      5.95 o 
   2  11   4       56.22       51.09      3.10 o 
   3  11   4       19.31       22.04      4.35 o 
   4  11   4      118.60      115.92      6.89 o 
   5  11   4        3.97        0.77      4.12 o 
   6  11   4        0.49        7.57      5.36 o 
  -6  12   4       23.68       21.47      5.45 o 
  -5  12   4        5.85        9.58      3.24 o 
  -4  12   4      152.27      156.26     12.25 o 
  -3  12   4       31.32       41.39      5.00 o 
  -2  12   4       28.29       25.33      3.26 o 
  -1  12   4       26.74       31.46      3.53 o 
   0  12   4        1.50        4.22      2.73 o 
   1  12   4      255.59      270.28      6.01 o 
   2  12   4       37.90       32.19      3.47 o 
   3  12   4       10.99        7.49      4.55 o 
   4  12   4      165.86      165.21      9.20 o 
   5  12   4       31.22       37.41     11.90 o 
   6  12   4        1.07       11.13      8.36 o 
  -6  13   4       26.81       27.28      6.20 o 
  -5  13   4        0.00        0.69      1.81 o 
  -4  13   4      197.71      213.86      7.22 o 
  -3  13   4        0.77       -1.52      3.34 o 
  -2  13   4        0.36        3.07      3.05 o 
  -1  13   4       70.43       69.42      5.40 o 
   0  13   4      227.46      259.69      6.40 o 
   1  13   4     1671.51     1745.90     20.44 o 
   2  13   4      587.28      603.81      9.56 o 
   3  13   4       40.01       33.25      5.09 o 
   4  13   4       10.49       11.15      4.59 o 
   5  13   4        0.06       -0.65      4.14 o 
   6  13   4        1.39        7.58      6.67 o 
  -6  14   4        6.29        1.95      4.37 o 
  -5  14   4        1.02        1.50      3.53 o 
  -4  14   4       55.45       64.66      8.83 o 
  -3  14   4      351.98      363.42      7.94 o 
  -2  14   4       69.49       65.25      4.38 o 
  -1  14   4        0.71       -0.31      2.82 o 
   0  14   4        0.31       -2.20      2.89 o 
   1  14   4        0.61       -1.60      2.71 o 
   2  14   4     1003.80     1047.00     15.01 o 
   3  14   4      365.07      372.08      8.90 o 
   4  14   4        2.16        5.37      4.66 o 
   5  14   4        2.67        4.02      4.97 o 
  -6  15   4       11.13        7.53      4.83 o 
  -5  15   4        0.08        2.40      3.46 o 
  -4  15   4       52.77       56.97      5.05 o 
  -3  15   4       25.41       33.62      5.10 o 
  -2  15   4        3.37        5.98      3.21 o 
  -1  15   4        0.80        2.34      3.27 o 
   0  15   4       75.63       77.50      4.68 o 
   1  15   4       74.65       82.63      5.97 o 
   2  15   4       13.71       14.16      3.61 o 
   3  15   4       52.15       51.76      6.98 o 
   4  15   4        0.75       -0.59      4.40 o 
   5  15   4       30.07       26.15      8.69 o 
  -5  16   4        0.01        2.29      4.37 o 
  -4  16   4       22.69       22.36      6.37 o 
  -3  16   4       25.66       28.37      4.71 o 
  -2  16   4      161.36      162.59      6.71 o 
  -1  16   4        0.15       -0.34      2.96 o 
   0  16   4      105.11      109.26      5.40 o 
   1  16   4       37.31       37.92      4.42 o 
   2  16   4        0.09        2.84      3.20 o 
   3  16   4        8.07        4.91      4.72 o 
   4  16   4        0.20        3.59      4.97 o 
   5  16   4        3.68       -1.71      4.91 o 
  -5  17   4        1.62        2.84      4.34 o 
  -4  17   4       70.65       64.11     12.80 o 
  -3  17   4        2.98        0.41      4.21 o 
  -2  17   4      116.23      146.50      6.64 o 
  -1  17   4      103.50       93.90      5.63 o 
   0  17   4        4.44        1.89      3.18 o 
   1  17   4       62.80       73.90      5.51 o 
   2  17   4       20.22       17.75      4.20 o 
   3  17   4        9.36       14.93      5.23 o 
   4  17   4       11.85        6.97      5.71 o 
   5  17   4        1.35       -0.10      4.61 o 
  -5  18   4       14.81       15.58      4.98 o 
  -4  18   4        0.11        2.87      4.61 o 
  -3  18   4        5.17        2.76      4.48 o 
  -2  18   4       99.32      124.81      6.43 o 
  -1  18   4        0.17        0.33      3.15 o 
   0  18   4      148.30      174.60      6.91 o 
   1  18   4       12.85       11.18      4.18 o 
   2  18   4       13.36       13.36      4.62 o 
   3  18   4       46.06       51.99     15.43 o 
   4  18   4        2.03        4.65      5.48 o 
  -4  19   4       14.40       14.00      6.27 o 
  -3  19   4        8.22       11.12      6.25 o 
  -2  19   4       21.25       13.86      5.56 o 
  -1  19   4       66.75       79.91      9.18 o 
   0  19   4        0.01        3.89      7.54 o 
   1  19   4        1.45        1.47      3.36 o 
   2  19   4       17.55        8.65      5.84 o 
   3  19   4       22.54       23.32      9.73 o 
   4  19   4       36.30       34.76     14.96 o 
  -4  20   4       49.58       71.80     12.63 o 
  -3  20   4       16.79       15.28      6.22 o 
  -2  20   4      107.78      105.77      6.82 o 
  -1  20   4       25.24       19.26      8.61 o 
   0  20   4        0.24        1.64      3.82 o 
   1  20   4        0.02        0.08      2.79 o 
   2  20   4        8.19        2.81      4.15 o 
   3  20   4        0.43        3.98      5.49 o 
  -3  21   4       38.54       29.98      7.12 o 
  -2  21   4       16.55        7.85      4.02 o 
  -1  21   4       28.16       22.80      6.46 o 
   0  21   4        1.20       -1.00      3.86 o 
   1  21   4        2.68        0.76      4.14 o 
   2  21   4        0.11       -0.58      2.56 o 
   3  21   4        0.86        3.75      5.48 o 
  -3  22   4        5.32        8.72      6.10 o 
  -2  22   4        3.31        3.47      4.49 o 
  -1  22   4        7.21        0.98      3.57 o 
   0  22   4        4.80        2.28      4.77 o 
   1  22   4        6.52        4.58      5.29 o 
   2  22   4       27.04       22.68     14.26 o 
  -2  23   4       21.12       10.38      5.81 o 
  -1  23   4       26.04       10.97      6.21 o 
   0  23   4        0.12       -3.42      4.79 o 
   1  23   4        8.08        4.99      5.02 o 
   0  24   4        1.30        1.09      5.19 o 
  -7   0   5        1.58        0.46      6.82 o 
  -5   0   5      125.47      148.16      7.86 o 
  -3   0   5      823.76      702.74     10.71 o 
  -1   0   5    15617.16    13764.26    240.22 o 
   1   0   5     6424.15     5445.31     65.98 o 
   3   0   5      913.29      948.43     19.31 o 
   5   0   5        9.54        6.77      4.48 o 
   7   0   5        0.58        3.98      8.61 o 
  -7   1   5        3.89        6.00      7.12 o 
  -6   1   5        7.17        6.45      4.41 o 
  -5   1   5        0.48        4.57      3.01 o 
  -4   1   5      396.47      391.93      6.38 o 
  -3   1   5       31.27       24.43      2.55 o 
  -2   1   5        0.98        5.18      0.89 o 
  -1   1   5     6749.28     6148.23     41.09 o 
   0   1   5      397.41      379.72      4.96 o 
   1   1   5      351.95      390.54      6.47 o 
   2   1   5      175.99      157.55      4.98 o 
   3   1   5        7.25        9.41      2.79 o 
   4   1   5     1102.77     1130.06     11.95 o 
   5   1   5     1031.03     1115.71     12.79 o 
   6   1   5        3.83        0.57      2.87 o 
   7   1   5       19.25        2.04      8.46 o 
  -7   2   5        3.57       -0.55      4.67 o 
  -6   2   5        2.91        3.63      2.78 o 
  -5   2   5        7.27        9.02      2.89 o 
  -4   2   5       56.96       59.71      3.30 o 
  -3   2   5      481.15      515.87      5.56 o 
  -2   2   5      903.36      631.22      6.74 o 
  -1   2   5     1424.81     1608.99     13.82 o 
   0   2   5     2074.73     1940.85     16.87 o 
   1   2   5      129.80      190.38      7.00 o 
   2   2   5      200.05      208.13      5.48 o 
   3   2   5      511.06      513.64      7.32 o 
   4   2   5      303.88      314.40      6.24 o 
   5   2   5      168.51      170.88      4.90 o 
   6   2   5       23.47       29.90      8.45 o 
   7   2   5        0.12        0.30      3.63 o 
  -7   3   5       12.30       19.24      4.58 o 
  -6   3   5       48.82       54.41      3.73 o 
  -5   3   5       47.95       45.49      3.60 o 
  -4   3   5        7.33       16.01      2.16 o 
  -3   3   5       32.03       61.05      2.88 o 
  -2   3   5     1799.35     1639.49     12.30 o 
  -1   3   5      171.34      242.10      4.27 o 
   0   3   5      719.35      769.77      7.18 o 
   1   3   5      423.28      396.03      5.91 o 
   2   3   5     2739.92     2927.93     27.88 o 
   3   3   5       61.44       46.08      2.76 o 
   4   3   5       27.45       28.38      2.85 o 
   5   3   5       60.88       63.42      3.59 o 
   6   3   5       12.38        8.04      5.76 o 
   7   3   5        2.26       -0.09      5.21 o 
  -7   4   5       15.81       12.24      4.50 o 
  -6   4   5       90.62       84.77      5.84 o 
  -5   4   5       82.23       97.76      3.66 o 
  -4   4   5       15.93       11.40      2.18 o 
  -3   4   5       11.81        7.51      1.49 o 
  -2   4   5     1894.79     1509.16     10.69 o 
  -1   4   5      233.05      225.52      3.18 o 
   0   4   5     1443.98     1276.57     10.79 o 
   1   4   5       74.40       76.84      2.93 o 
   2   4   5        7.83       13.64      3.69 o 
   3   4   5       47.15       63.70      2.76 o 
   4   4   5       65.83       63.93      5.64 o 
   5   4   5        2.14        2.55      3.55 o 
   6   4   5        0.01       -4.40      4.57 o 
   7   4   5        0.00        1.22      4.10 o 
  -7   5   5       66.60       56.86      5.95 o 
  -6   5   5      163.41      197.24      5.12 o 
  -5   5   5       10.39        6.19      2.72 o 
  -4   5   5        2.27        2.49      1.82 o 
  -3   5   5     1326.06     1218.93     10.54 o 
  -2   5   5      449.56      496.24      4.57 o 
  -1   5   5        3.53        1.30      1.06 o 
   0   5   5      194.15      143.22      2.86 o 
   1   5   5     6161.22     6156.95     73.82 o 
   2   5   5    11722.69    12493.86    131.36 o 
   3   5   5        0.50       -4.89      5.12 o 
   4   5   5       11.20       20.42      4.64 o 
   5   5   5        6.75        5.71      4.30 o 
   6   5   5        4.77        2.52      5.00 o 
   7   5   5       17.94       15.65      8.65 o 
  -7   6   5       10.32        4.41      4.38 o 
  -6   6   5        0.10       -0.68      2.35 o 
  -5   6   5        8.26        6.09      2.18 o 
  -4   6   5       79.74       80.20      3.00 o 
  -3   6   5      584.82      540.63      6.32 o 
  -2   6   5      209.95      173.59      3.11 o 
  -1   6   5     1150.35     1269.45     13.13 o 
   0   6   5        0.04        0.02      1.15 o 
   1   6   5      521.68      530.91      6.47 o 
   2   6   5        1.01       10.39      6.50 o 
   3   6   5      223.15      229.61     10.04 o 
   4   6   5       78.96       84.36      6.22 o 
   5   6   5       89.02       89.87      7.14 o 
   6   6   5        5.97        5.71      5.51 o 
  -7   7   5       21.35        8.77      6.01 o 
  -6   7   5        1.66        5.10      2.40 o 
  -5   7   5      160.98      160.38      4.28 o 
  -4   7   5      207.47      180.03      4.73 o 
  -3   7   5       31.67       38.33      2.69 o 
  -2   7   5     1168.79     1102.89      9.29 o 
  -1   7   5      242.92      295.12      3.88 o 
   0   7   5      628.78      630.57      7.52 o 
   1   7   5     2546.31     2717.51     21.45 o 
   2   7   5       43.11       52.20      4.96 o 
   3   7   5       26.32       13.53      5.39 o 
   4   7   5      299.73      326.17      9.71 o 
   5   7   5       30.98       35.46      7.78 o 
   6   7   5        9.55       14.81      5.75 o 
  -7   8   5        5.84        4.59      3.86 o 
  -6   8   5       24.66       15.89      4.57 o 
  -5   8   5        0.03       -0.86      2.12 o 
  -4   8   5      464.68      470.42      6.38 o 
  -3   8   5      104.59       87.82      6.24 o 
  -2   8   5        1.22        2.32      1.48 o 
  -1   8   5     4922.91     4833.42     34.78 o 
   0   8   5       19.41       18.18      2.24 o 
   1   8   5     1626.17     1593.34     16.11 o 
   2   8   5      308.81      282.11      9.39 o 
   3   8   5        1.58        0.93      5.83 o 
   4   8   5      266.48      266.57      8.97 o 
   5   8   5       15.65       25.59      5.55 o 
   6   8   5        1.79        2.87      5.23 o 
  -7   9   5        1.41        5.77      4.69 o 
  -6   9   5       61.05       67.80      3.87 o 
  -5   9   5       48.13       53.45      3.98 o 
  -4   9   5       39.32       34.94      4.70 o 
  -3   9   5      309.77      335.14      9.32 o 
  -2   9   5        1.13        0.63      2.30 o 
  -1   9   5      354.07      325.27      5.35 o 
   0   9   5      204.16      223.59      4.10 o 
   1   9   5       13.02       15.81      2.34 o 
   2   9   5      283.85      297.11      7.79 o 
   3   9   5       12.20       17.53      5.36 o 
   4   9   5        0.18       -0.66      3.90 o 
   5   9   5       33.45       28.50      5.77 o 
   6   9   5       10.17        7.74      5.87 o 
  -7  10   5        7.82        2.51      4.09 o 
  -6  10   5        6.26        7.86      2.94 o 
  -5  10   5        9.25        7.36      2.50 o 
  -4  10   5      216.92      214.35      7.22 o 
  -3  10   5      197.20      170.20      4.71 o 
  -2  10   5      861.55      843.41      8.81 o 
  -1  10   5      502.54      493.75      6.14 o 
   0  10   5      213.00      223.95      5.11 o 
   1  10   5       55.96       49.47      4.42 o 
   2  10   5      121.29      113.77      5.74 o 
   3  10   5       48.81       65.05      8.65 o 
   4  10   5      135.57      146.49      8.52 o 
   5  10   5       13.87       24.03      7.06 o 
   6  10   5        2.62        4.55      5.43 o 
  -6  11   5       26.98       26.16      5.60 o 
  -5  11   5       44.07       57.40      4.30 o 
  -4  11   5        1.63        1.51      2.80 o 
  -3  11   5      122.03      124.91      5.35 o 
  -2  11   5      221.87      218.06      5.48 o 
  -1  11   5       28.76       41.95      4.67 o 
   0  11   5       30.61       22.29      4.19 o 
   1  11   5      327.75      363.42      6.55 o 
   2  11   5        0.42        5.02      4.68 o 
   3  11   5       36.11       69.48      7.15 o 
   4  11   5       71.47       72.36      5.78 o 
   5  11   5        0.06       -4.04      4.43 o 
   6  11   5        3.62       10.78      6.28 o 
  -6  12   5       30.15       18.82      4.82 o 
  -5  12   5        5.72        4.72      2.65 o 
  -4  12   5     1039.55     1074.85     15.73 o 
  -3  12   5      428.09      450.99      9.19 o 
  -2  12   5        8.34       10.29      3.03 o 
  -1  12   5      481.60      512.72      8.34 o 
   0  12   5       98.50      112.19      4.69 o 
   1  12   5        5.29        5.52      3.64 o 
   2  12   5      747.18      798.24      9.68 o 
   3  12   5       46.95       51.93      8.12 o 
   4  12   5       35.15       46.64      6.56 o 
   5  12   5       43.55       30.19     11.61 o 
   6  12   5        1.48       -1.98      5.66 o 
  -6  13   5       91.73      114.74      7.71 o 
  -5  13   5        6.44        4.67      2.84 o 
  -4  13   5        1.37        1.83      3.58 o 
  -3  13   5      549.09      595.31     10.73 o 
  -2  13   5       17.96       21.84      4.14 o 
  -1  13   5        5.62        0.65      2.52 o 
   0  13   5        1.16        4.07      3.33 o 
   1  13   5       29.55       31.12      3.87 o 
   2  13   5     1157.15     1261.48     15.77 o 
   3  13   5       21.38       22.92      4.64 o 
   4  13   5        0.15       -3.39      4.17 o 
   5  13   5        0.47       -5.07      5.07 o 
  -6  14   5       17.17       20.88      4.71 o 
  -5  14   5       62.89       62.34      6.66 o 
  -4  14   5       76.48       88.27      5.71 o 
  -3  14   5       24.93       26.96      3.96 o 
  -2  14   5        0.00        3.46      3.16 o 
  -1  14   5       37.99       48.21      4.12 o 
   0  14   5        1.21       -3.34      3.34 o 
   1  14   5      762.80      856.34     13.73 o 
   2  14   5      131.71      143.61      5.85 o 
   3  14   5        9.88        7.22      4.54 o 
   4  14   5        7.61        5.15      4.55 o 
   5  14   5        1.70        2.58      5.03 o 
  -6  15   5       15.15       11.51      4.45 o 
  -5  15   5        0.06        0.11      3.63 o 
  -4  15   5       82.39       85.17      5.38 o 
  -3  15   5        1.23        1.08      2.82 o 
  -2  15   5       18.16       18.79      4.10 o 
  -1  15   5       51.09       60.92      5.06 o 
   0  15   5        0.30       -2.65      3.56 o 
   1  15   5      334.73      389.99      8.80 o 
   2  15   5       58.73       62.20      5.84 o 
   3  15   5        0.04       -3.26      4.33 o 
   4  15   5        1.84       -0.58      3.78 o 
   5  15   5        0.34        2.01      5.32 o 
  -5  16   5       23.42       24.24      6.09 o 
  -4  16   5        0.52        2.90      4.38 o 
  -3  16   5       33.08       24.11      4.62 o 
  -2  16   5       32.88       30.05      5.09 o 
  -1  16   5      294.79      310.38      7.86 o 
   0  16   5        6.50       -0.44      3.30 o 
   1  16   5      156.50      183.80      8.18 o 
   2  16   5      172.91      196.31      6.23 o 
   3  16   5       36.26       22.85      8.37 o 
   4  16   5       35.16       20.61      8.94 o 
   5  16   5        5.03        7.55      7.46 o 
  -5  17   5        4.10        4.80      4.40 o 
  -4  17   5       51.32       39.38      8.84 o 
  -3  17   5       58.47       68.65      6.13 o 
  -2  17   5       97.24      100.55      5.75 o 
  -1  17   5       16.90       31.92      4.42 o 
   0  17   5      104.75       98.30      6.66 o 
   1  17   5       15.69       12.53      4.24 o 
   2  17   5       17.66       21.82      4.90 o 
   3  17   5       64.39       51.08     17.31 o 
   4  17   5        3.76        3.36      6.87 o 
  -5  18   5        3.32        0.11      4.94 o 
  -4  18   5        0.39        0.45      4.46 o 
  -3  18   5        1.07        1.31      4.73 o 
  -2  18   5       11.10        2.22      3.84 o 
  -1  18   5      114.60      107.84      6.44 o 
   0  18   5      109.02      128.95      9.69 o 
   1  18   5       38.60       35.16      9.03 o 
   2  18   5        8.96        6.31      3.26 o 
   3  18   5        7.24       11.27      5.67 o 
   4  18   5        2.49        8.60      6.09 o 
  -4  19   5       14.42       16.50      5.73 o 
  -3  19   5       34.63       25.30      6.88 o 
  -2  19   5        4.61        8.72      4.62 o 
  -1  19   5       27.98       35.83      8.58 o 
   0  19   5        2.22        1.46      3.89 o 
   1  19   5        1.99        1.19      3.74 o 
   2  19   5        0.71       -1.42      2.59 o 
   3  19   5        1.93        2.58      5.23 o 
   4  19   5        0.15       -0.03      5.62 o 
  -4  20   5        6.04        3.94      5.45 o 
  -3  20   5        5.04        6.62      6.99 o 
  -2  20   5       18.52       13.14      5.29 o 
  -1  20   5       79.18       81.38     12.39 o 
   0  20   5        2.54        3.05      6.42 o 
   1  20   5        3.68       -2.62      3.81 o 
   2  20   5        0.08        3.63      3.53 o 
   3  20   5        9.60        5.43      5.94 o 
  -3  21   5        0.75        3.65      5.43 o 
  -2  21   5        1.20       -1.45      3.96 o 
  -1  21   5        2.61        2.88      4.61 o 
   0  21   5        0.01        6.35      4.94 o 
   1  21   5        3.75        2.73      5.08 o 
   2  21   5        0.02        2.51      7.37 o 
   3  21   5       16.59        8.84      7.15 o 
  -3  22   5        6.35        8.11      4.59 o 
  -2  22   5       13.13       12.96      5.97 o 
  -1  22   5        2.74        0.33      3.60 o 
   0  22   5        6.99        3.47      4.46 o 
   1  22   5       48.65       68.61     20.81 o 
   2  22   5        6.18        0.12      5.72 o 
  -2  23   5        0.02        6.58      5.16 o 
  -1  23   5        4.69        3.92      5.22 o 
   0  23   5        3.51        4.34      5.46 o 
   1  23   5       22.16       13.12      6.47 o 
  -6   0   6      109.63      134.36      8.73 o 
  -4   0   6      208.44      192.96      6.15 o 
  -2   0   6     4112.26     4064.70     45.41 o 
   0   0   6      375.47      267.77      7.22 o 
   2   0   6     2224.46     2340.99     32.64 o 
   4   0   6     2282.77     2352.30     31.99 o 
   6   0   6       12.81        4.39      4.02 o 
  -7   1   6        0.98        2.41      4.38 o 
  -6   1   6      100.32      112.48      7.70 o 
  -5   1   6      243.86      265.36      7.46 o 
  -4   1   6       73.93       97.90      3.36 o 
  -3   1   6      105.40      110.68      4.65 o 
  -2   1   6     1542.18     1662.38     12.23 o 
  -1   1   6     2391.95     2221.82     15.49 o 
   0   1   6     1931.81     1895.96     16.24 o 
   1   1   6     1755.06     1667.91     15.82 o 
   2   1   6      780.79      730.03      9.71 o 
   3   1   6      218.80      216.23      7.05 o 
   4   1   6       26.55       22.28      3.55 o 
   5   1   6        5.24        4.36      2.68 o 
   6   1   6       18.63       11.81      3.61 o 
   7   1   6       11.01        3.91      7.61 o 
  -7   2   6       95.66       85.54      7.05 o 
  -6   2   6        0.49       -1.44      2.96 o 
  -5   2   6       95.76      111.59      3.63 o 
  -4   2   6     1020.23     1097.75     10.39 o 
  -3   2   6      785.20      721.37      8.08 o 
  -2   2   6       74.78      109.03      1.70 o 
  -1   2   6    19219.43    17327.26    298.27 o 
   0   2   6      189.94      139.86      3.58 o 
   1   2   6       68.29       37.27      4.71 o 
   2   2   6      297.32      273.08      7.10 o 
   3   2   6       92.84       91.79      5.71 o 
   4   2   6      403.00      393.47      6.54 o 
   5   2   6       60.01       76.02      4.08 o 
   6   2   6        2.33        2.95      5.18 o 
   7   2   6       22.30       -0.54      7.19 o 
  -7   3   6       30.24       26.15      4.83 o 
  -6   3   6       29.23       28.58      3.35 o 
  -5   3   6       58.90       59.36      4.39 o 
  -4   3   6        0.79       -0.11      1.70 o 
  -3   3   6      148.62      187.37      3.21 o 
  -2   3   6     2741.23     2672.74     22.99 o 
  -1   3   6      705.39      561.23      4.34 o 
   0   3   6        4.39        4.65      1.75 o 
   1   3   6      494.71      473.05      7.00 o 
   2   3   6     2630.92     2612.53     26.78 o 
   3   3   6      140.40      169.69      6.32 o 
   4   3   6      585.38      664.27      8.84 o 
   5   3   6        0.03       -0.75      2.07 o 
   6   3   6        0.30        5.22      4.38 o 
  -7   4   6       34.47       27.55      4.08 o 
  -6   4   6       73.56       87.62      4.33 o 
  -5   4   6      169.62      197.72      5.04 o 
  -4   4   6      161.50      142.61      3.22 o 
  -3   4   6      234.52      217.38      3.16 o 
  -2   4   6        8.13        3.22      0.61 o 
  -1   4   6      161.62      120.12      2.01 o 
   0   4   6      376.28      359.17      5.43 o 
   1   4   6     5611.49     5450.34     42.08 o 
   2   4   6        0.12        0.37      2.46 o 
   3   4   6       50.01       59.19      2.77 o 
   4   4   6      178.12      174.06      4.98 o 
   5   4   6       25.13       34.61      6.96 o 
   6   4   6       17.64        6.33      6.64 o 
  -7   5   6       35.62       30.68      5.03 o 
  -6   5   6       32.12       41.75      3.51 o 
  -5   5   6        2.75        2.27      1.93 o 
  -4   5   6        4.62        7.88      2.24 o 
  -3   5   6       10.64       13.35      1.59 o 
  -2   5   6      209.33      221.87      2.84 o 
  -1   5   6     1708.07     1398.13     11.92 o 
   0   5   6     1107.48     1099.21      9.95 o 
   1   5   6      118.13      175.13      4.22 o 
   2   5   6      267.62      206.54      5.31 o 
   3   5   6        3.03       -0.94      3.74 o 
   4   5   6       42.89       61.39      5.47 o 
   5   5   6       12.53       12.58      4.62 o 
   6   5   6        7.09        2.90      4.59 o 
  -7   6   6        5.66        2.70      3.33 o 
  -6   6   6        0.49       -1.39      2.18 o 
  -5   6   6        7.26        9.32      2.31 o 
  -4   6   6      233.70      229.00      4.41 o 
  -3   6   6      251.97      240.12      4.23 o 
  -2   6   6     2550.32     2313.83     19.43 o 
  -1   6   6      399.44      421.28      5.21 o 
   0   6   6       14.53       18.97      1.59 o 
   1   6   6      111.66      137.93      3.52 o 
   2   6   6       18.26       25.06      2.52 o 
   3   6   6      112.17      138.20     11.02 o 
   4   6   6        2.65        0.39      3.58 o 
   5   6   6       64.68       68.06     10.19 o 
   6   6   6        0.03        1.23      5.08 o 
  -7   7   6       10.82        1.32      3.90 o 
  -6   7   6       17.17       10.90      3.35 o 
  -5   7   6        2.51        1.48      2.16 o 
  -4   7   6        0.29       -1.54      1.82 o 
  -3   7   6        5.19        9.76      1.89 o 
  -2   7   6      272.29      296.41      3.67 o 
  -1   7   6        5.68        1.93      1.61 o 
   0   7   6       37.09       29.54      3.05 o 
   1   7   6     4660.02     4478.31     40.32 o 
   2   7   6        7.93        8.22      6.34 o 
   3   7   6       61.78       67.22      7.13 o 
   4   7   6       21.49       11.54      4.66 o 
   5   7   6        0.46        0.52      4.30 o 
   6   7   6       40.85       56.11     13.02 o 
  -7   8   6        5.68        4.29      3.61 o 
  -6   8   6       24.06       35.22      3.39 o 
  -5   8   6       18.28       19.16      2.40 o 
  -4   8   6        1.60        0.33      2.08 o 
  -3   8   6      373.24      367.07      6.28 o 
  -2   8   6       16.38       35.53      2.53 o 
  -1   8   6     2324.72     2179.67     19.04 o 
   0   8   6      174.66      163.09      4.16 o 
   1   8   6       21.35       15.56      1.59 o 
   2   8   6       16.44       26.16      5.46 o 
   3   8   6        2.54        7.54      5.71 o 
   4   8   6       16.54       23.43      7.23 o 
   5   8   6        6.57       -1.12      4.42 o 
   6   8   6        0.03       -4.59      6.60 o 
  -7   9   6        3.96        0.60      3.38 o 
  -6   9   6       26.77       23.44      3.97 o 
  -5   9   6        0.10       -2.22      2.22 o 
  -4   9   6       43.77       55.11      3.13 o 
  -3   9   6       60.91       62.07      3.17 o 
  -2   9   6       55.43       62.83      2.99 o 
  -1   9   6      539.76      509.31      5.92 o 
   0   9   6       14.81       12.30      2.66 o 
   1   9   6       66.80       69.16      2.31 o 
   2   9   6      913.13      939.54     18.08 o 
   3   9   6        1.99        4.66      4.98 o 
   4   9   6       31.72       61.77      7.10 o 
   5   9   6       64.87       67.96      7.51 o 
   6   9   6        1.60       12.13      8.61 o 
  -7  10   6        4.41       -1.35      5.52 o 
  -6  10   6        3.38        4.99      2.50 o 
  -5  10   6       56.85       78.94      3.82 o 
  -4  10   6      307.98      312.77      6.29 o 
  -3  10   6       84.13       81.43      3.85 o 
  -2  10   6       17.01       10.92      2.46 o 
  -1  10   6      640.30      570.63      6.72 o 
   0  10   6      142.15      168.59      4.04 o 
   1  10   6      164.85      171.20      4.58 o 
   2  10   6       26.71       16.89      4.52 o 
   3  10   6       62.35       65.41      9.14 o 
   4  10   6        9.95        9.30      5.54 o 
   5  10   6       14.00       15.71      6.78 o 
   6  10   6       24.14       36.76     11.92 o 
  -6  11   6        2.19        2.13      3.33 o 
  -5  11   6       36.60       36.79      3.32 o 
  -4  11   6      273.22      292.66      6.81 o 
  -3  11   6      150.54      134.96      4.79 o 
  -2  11   6      108.70      109.73      3.79 o 
  -1  11   6      621.80      615.07      7.82 o 
   0  11   6      550.08      554.95      8.58 o 
   1  11   6      357.19      413.50      8.72 o 
   2  11   6        6.28        1.49      3.70 o 
   3  11   6        5.48        8.63      4.97 o 
   4  11   6      101.69      106.00      6.47 o 
   5  11   6        9.13        6.08      5.10 o 
   6  11   6        0.16        6.36      5.76 o 
  -6  12   6       51.38       69.71      5.63 o 
  -5  12   6        8.12       15.09      2.61 o 
  -4  12   6       13.06       15.75      4.12 o 
  -3  12   6       46.52       52.78      3.72 o 
  -2  12   6       15.76       16.74      3.15 o 
  -1  12   6        6.78        9.51      3.03 o 
   0  12   6       96.92       95.96      6.46 o 
   1  12   6      333.34      352.99      7.13 o 
   2  12   6      291.71      310.16     10.26 o 
   3  12   6        7.68        5.84      4.53 o 
   4  12   6        0.22        0.71      3.78 o 
   5  12   6       13.64        8.52      5.73 o 
   6  12   6        3.01       15.35      7.36 o 
  -6  13   6       26.61       23.42      4.39 o 
  -5  13   6        9.17        8.92      2.74 o 
  -4  13   6      109.76      133.63      5.96 o 
  -3  13   6       97.86      107.93      5.16 o 
  -2  13   6        0.00        0.53      2.78 o 
  -1  13   6        0.40        2.09      2.86 o 
   0  13   6      105.46      104.81     10.51 o 
   1  13   6      232.82      264.17     12.21 o 
   2  13   6      224.14      261.68      9.62 o 
   3  13   6        2.82        1.32      5.50 o 
   4  13   6        0.10       -1.28      4.89 o 
   5  13   6        0.02        4.70      5.61 o 
  -6  14   6        2.33        4.38      4.31 o 
  -5  14   6        7.88        3.78      2.78 o 
  -4  14   6       49.09       60.16      4.47 o 
  -3  14   6       61.17       64.23      4.50 o 
  -2  14   6      622.18      626.61      9.21 o 
  -1  14   6       74.80       80.34      8.00 o 
   0  14   6        0.50        2.76      3.49 o 
   1  14   6      227.77      254.39      8.74 o 
   2  14   6       45.36       42.81      3.92 o 
   3  14   6       10.97        9.83      4.83 o 
   4  14   6        7.91       11.69      5.43 o 
   5  14   6        8.94       12.47      6.19 o 
  -6  15   6        2.63        7.20      8.07 o 
  -5  15   6        6.42        5.61      3.06 o 
  -4  15   6       15.78       12.07      5.14 o 
  -3  15   6       21.23       22.68      3.89 o 
  -2  15   6      152.78      157.15      5.72 o 
  -1  15   6      575.73      621.70     17.96 o 
   0  15   6      193.19      204.95      7.10 o 
   1  15   6      213.56      259.38      8.65 o 
   2  15   6      187.06      186.35      5.72 o 
   3  15   6        2.28        2.61      4.20 o 
   4  15   6       18.00       21.65      7.06 o 
   5  15   6        8.32       11.98      6.18 o 
  -5  16   6        8.87        5.93      3.86 o 
  -4  16   6       20.86       17.00      4.15 o 
  -3  16   6      493.46      542.21     12.80 o 
  -2  16   6        1.11       -2.20      3.13 o 
  -1  16   6      432.32      417.31      8.49 o 
   0  16   6        7.85        5.53      4.21 o 
   1  16   6      124.95      129.76      6.01 o 
   2  16   6       10.52       13.80      3.64 o 
   3  16   6        9.26       12.13      5.31 o 
   4  16   6        5.02        0.53      4.24 o 
   5  16   6        8.32       11.43      8.14 o 
  -5  17   6        0.49        3.07      3.71 o 
  -4  17   6       21.28       18.11      4.54 o 
  -3  17   6      106.58      122.88      8.14 o 
  -2  17   6        4.09        2.74      3.90 o 
  -1  17   6       11.68       10.46      4.37 o 
   0  17   6      142.21      154.49     11.79 o 
   1  17   6      132.70      127.14      5.93 o 
   2  17   6        0.28        1.44      3.02 o 
   3  17   6        2.19        5.54      4.85 o 
   4  17   6        5.34        1.03      5.41 o 
  -5  18   6       20.11       17.58      5.45 o 
  -4  18   6       17.62       13.54      6.17 o 
  -3  18   6       13.73        9.34      6.10 o 
  -2  18   6        0.29       -0.69      3.44 o 
  -1  18   6      157.91      143.36      6.17 o 
   0  18   6       30.06       22.90      7.51 o 
   1  18   6       47.53       33.03      7.86 o 
   2  18   6        8.28       12.19      4.12 o 
   3  18   6        0.20       -3.13      5.05 o 
   4  18   6        2.80        0.47      4.96 o 
  -4  19   6        3.91        4.54      4.80 o 
  -3  19   6       12.22        8.65      5.01 o 
  -2  19   6       11.06       13.76      4.69 o 
  -1  19   6        5.47        9.01      5.64 o 
   0  19   6        0.26        2.67      4.08 o 
   1  19   6        1.11        0.24      3.35 o 
   2  19   6        0.02        1.50      2.63 o 
   3  19   6        0.01       -0.82      5.01 o 
   4  19   6        6.78        2.95      7.11 o 
  -4  20   6       20.95       21.30      5.68 o 
  -3  20   6       24.29        7.14      5.10 o 
  -2  20   6       18.07       11.92      4.50 o 
  -1  20   6        5.95        2.28      4.58 o 
   0  20   6        0.17        2.02      4.22 o 
   1  20   6        3.82        0.62      3.80 o 
   2  20   6       23.14       26.27      7.14 o 
   3  20   6       30.36       41.53      8.17 o 
  -3  21   6        9.93        6.08      6.74 o 
  -2  21   6        4.05        6.08      5.60 o 
  -1  21   6       23.75        7.75      6.19 o 
   0  21   6       27.65        9.69      8.02 o 
   1  21   6       34.42       -2.91      5.59 o 
   2  21   6       24.71       18.81      7.72 o 
   3  21   6        1.76        1.02      5.71 o 
  -3  22   6       20.32       20.10      7.66 o 
  -2  22   6        4.95        8.33      5.19 o 
  -1  22   6        8.65        3.31      5.39 o 
   0  22   6       13.04        3.35      6.17 o 
   1  22   6        4.10        5.03      5.29 o 
   2  22   6        6.44        3.64      5.99 o 
  -2  23   6        4.89        5.83      5.00 o 
  -1  23   6       37.63       37.93     16.31 o 
   0  23   6       12.18       11.27      6.04 o 
   1  23   6        0.06       -0.60      4.71 o 
  -7   0   7       46.29       89.00      7.40 o 
  -5   0   7       45.90       51.31      3.81 o 
  -3   0   7       96.29       77.51      2.85 o 
  -1   0   7      163.67       75.86      3.59 o 
   1   0   7       66.04       94.84      5.76 o 
   3   0   7     2231.25     2416.28     40.12 o 
   5   0   7       11.34       12.20      7.90 o 
  -7   1   7       26.91       12.76      4.53 o 
  -6   1   7       52.37       61.72      5.51 o 
  -5   1   7       26.31       33.81      3.42 o 
  -4   1   7        0.93       -0.10      1.49 o 
  -3   1   7      724.39      642.19      5.63 o 
  -2   1   7      426.10      389.52      3.37 o 
  -1   1   7     2563.19     2344.88     19.03 o 
   0   1   7     3222.33     2797.97     24.28 o 
   1   1   7      177.54      155.99      4.02 o 
   2   1   7       39.30       71.40      4.82 o 
   3   1   7      191.06      177.10      7.34 o 
   4   1   7       42.02       63.37      4.87 o 
   5   1   7        6.77        6.34      2.85 o 
   6   1   7       19.55        7.21      3.80 o 
  -7   2   7        9.79        9.67      4.39 o 
  -6   2   7       10.25       10.04      3.51 o 
  -5   2   7       32.46       40.50      2.97 o 
  -4   2   7      182.70      204.11      4.27 o 
  -3   2   7      103.98      108.68      2.13 o 
  -2   2   7     1279.12     1127.74     12.08 o 
  -1   2   7     1190.79      991.29      7.50 o 
   0   2   7     1798.03     1797.34     16.28 o 
   1   2   7       17.51       16.76      3.11 o 
   2   2   7     1307.86     1221.82     14.63 o 
   3   2   7     1046.51     1136.44     15.99 o 
   4   2   7        6.93        5.10      2.37 o 
   5   2   7       33.16       36.49      4.13 o 
   6   2   7       86.23       85.30      6.01 o 
  -7   3   7        3.37        4.36      4.41 o 
  -6   3   7       99.77      107.31      4.32 o 
  -5   3   7        0.20       -1.21      2.22 o 
  -4   3   7      118.16      126.78      4.10 o 
  -3   3   7      406.25      404.55      5.05 o 
  -2   3   7     1367.29     1489.89     14.14 o 
  -1   3   7        4.92       -0.11      0.98 o 
   0   3   7        0.09        1.41      1.69 o 
   1   3   7      471.40      637.35      8.52 o 
   2   3   7       10.45       15.49      3.70 o 
   3   3   7        9.22       10.73      4.18 o 
   4   3   7        2.70        2.21      2.18 o 
   5   3   7        0.34        0.73      2.02 o 
   6   3   7        1.94       -4.17      5.70 o 
  -7   4   7       30.99       28.00      4.53 o 
  -6   4   7       40.08       55.00      4.14 o 
  -5   4   7        0.01        0.36      1.98 o 
  -4   4   7      615.42      595.91      7.79 o 
  -3   4   7       35.56       42.65      1.74 o 
  -2   4   7        8.36       -0.95      1.79 o 
  -1   4   7     1958.17     2088.37     16.70 o 
   0   4   7      781.55      726.66      8.49 o 
   1   4   7     1458.57     1674.82     14.88 o 
   2   4   7      554.92      516.94      8.96 o 
   3   4   7       40.05       53.22      5.19 o 
   4   4   7       57.15       52.34      3.04 o 
   5   4   7       31.24       30.77      3.85 o 
   6   4   7       53.28       32.02     22.41 o 
  -7   5   7        3.32        2.93      3.25 o 
  -6   5   7       56.58       61.76      4.77 o 
  -5   5   7        7.60        8.69      3.19 o 
  -4   5   7       31.03       34.99      2.52 o 
  -3   5   7      116.87      134.70      2.45 o 
  -2   5   7       18.19       11.86      2.79 o 
  -1   5   7     2929.15     2706.58     18.92 o 
   0   5   7     1065.90      921.35     10.70 o 
   1   5   7        8.72        9.16      1.93 o 
   2   5   7      377.01      396.12      5.47 o 
   3   5   7      157.28      142.22      3.92 o 
   4   5   7      177.06      158.02      7.70 o 
   5   5   7        1.04        1.02      4.16 o 
   6   5   7       13.23        4.37      4.97 o 
  -7   6   7       14.91        6.63      3.90 o 
  -6   6   7       23.39       16.60      3.27 o 
  -5   6   7      170.18      162.30      3.79 o 
  -4   6   7        1.76        1.05      1.79 o 
  -3   6   7        6.47        4.41      2.35 o 
  -2   6   7     1278.89     1559.68     13.57 o 
  -1   6   7     1511.93     1588.01     13.53 o 
   0   6   7       24.86       24.78      2.61 o 
   1   6   7       51.99       68.00      6.11 o 
   2   6   7      342.22      343.57      5.23 o 
   3   6   7       22.83       23.82      6.35 o 
   4   6   7       20.69       29.79      5.44 o 
   5   6   7       18.80       42.64     14.04 o 
   6   6   7        0.00        5.67      6.62 o 
  -7   7   7        0.01       -4.53      4.53 o 
  -6   7   7        0.15       -2.25      2.25 o 
  -5   7   7        1.44        2.16      2.11 o 
  -4   7   7        8.82        9.83      2.59 o 
  -3   7   7       15.72       15.27      1.71 o 
  -2   7   7      942.00      963.93      8.48 o 
  -1   7   7      439.71      369.03      5.09 o 
   0   7   7       83.47       56.56      3.28 o 
   1   7   7      766.84      761.81     11.20 o 
   2   7   7      453.06      428.35      6.84 o 
   3   7   7       37.04       41.75      6.98 o 
   4   7   7        1.61       -2.51      4.13 o 
   5   7   7        2.91        4.96      6.14 o 
   6   7   7       38.13       35.48     17.54 o 
  -7   8   7        1.58        0.75      5.31 o 
  -6   8   7       18.06        9.50      3.56 o 
  -5   8   7      107.11      119.14      3.66 o 
  -4   8   7      203.83      235.85      6.11 o 
  -3   8   7       19.19       23.27      2.81 o 
  -2   8   7     1705.21     1737.36     14.37 o 
  -1   8   7       50.34       68.37      3.18 o 
   0   8   7      253.75      271.84      4.14 o 
   1   8   7      604.69      587.43      9.57 o 
   2   8   7       20.30       23.67      5.28 o 
   3   8   7      231.57      268.64     10.77 o 
   4   8   7      264.11      287.07     10.37 o 
   5   8   7       30.28       34.27     10.22 o 
   6   8   7        0.10       -2.56      5.15 o 
  -7   9   7        6.91        4.88      5.81 o 
  -6   9   7        2.66       -0.90      2.04 o 
  -5   9   7      211.77      206.51      4.37 o 
  -4   9   7       10.75       11.94      2.26 o 
  -3   9   7      260.65      257.73      5.47 o 
  -2   9   7        3.46        0.93      1.98 o 
  -1   9   7      853.27      895.35      9.50 o 
   0   9   7        8.71       10.10      2.11 o 
   1   9   7      589.70      622.07      7.88 o 
   2   9   7      423.21      479.17     14.51 o 
   3   9   7       17.61       53.60     14.77 o 
   4   9   7      300.16      334.45     11.09 o 
   5   9   7       36.89       35.97     16.59 o 
   6   9   7        4.42       -1.38      5.79 o 
  -7  10   7        6.76       -2.84      6.48 o 
  -6  10   7        2.44        6.05      2.51 o 
  -5  10   7      246.06      229.09      5.42 o 
  -4  10   7       55.68       52.39      3.26 o 
  -3  10   7        1.69        1.31      1.71 o 
  -2  10   7      245.24      241.08      5.12 o 
  -1  10   7     1113.81     1146.93     12.97 o 
   0  10   7      316.75      318.46      6.14 o 
   1  10   7       72.66       69.16      3.48 o 
   2  10   7     1789.85     1796.23     30.47 o 
   3  10   7      101.89      104.03      8.04 o 
   4  10   7      174.74      139.26      7.82 o 
   5  10   7        2.89        5.11      9.10 o 
   6  10   7        0.03        4.78      6.82 o 
  -6  11   7        0.02        0.30      2.06 o 
  -5  11   7        0.77        1.21      2.10 o 
  -4  11   7      142.16      146.13      4.24 o 
  -3  11   7       31.12       30.13      3.33 o 
  -2  11   7       24.92       22.88      3.00 o 
  -1  11   7      747.09      744.79      9.76 o 
   0  11   7        2.84        3.65      2.30 o 
   1  11   7      109.20      106.02      3.90 o 
   2  11   7       88.55       91.86      6.70 o 
   3  11   7       66.01       84.04      6.37 o 
   4  11   7        3.19        8.01      4.94 o 
   5  11   7        0.24        0.50      4.92 o 
   6  11   7        6.98        8.58      5.81 o 
  -6  12   7       36.44       39.65      8.40 o 
  -5  12   7       84.97       82.33      4.30 o 
  -4  12   7       13.72       10.24      2.74 o 
  -3  12   7       89.02       89.08      3.53 o 
  -2  12   7       33.91       40.52      3.45 o 
  -1  12   7       90.70       91.75      4.96 o 
   0  12   7        0.61        1.23      3.10 o 
   1  12   7      486.65      554.06     13.69 o 
   2  12   7        8.61        9.69      5.37 o 
   3  12   7       80.85       90.71      7.42 o 
   4  12   7       93.41       94.92     11.74 o 
   5  12   7        2.89       -1.44      5.30 o 
  -6  13   7        5.55        0.23      4.96 o 
  -5  13   7        8.49       11.16      2.73 o 
  -4  13   7       60.01       71.24      5.70 o 
  -3  13   7        2.59        2.26      3.26 o 
  -2  13   7      171.67      204.07      5.87 o 
  -1  13   7       16.30       14.46      4.02 o 
   0  13   7        2.36        6.92      4.56 o 
   1  13   7      571.78      627.60     12.04 o 
   2  13   7     1242.20     1278.97     22.19 o 
   3  13   7      168.52      175.67      8.09 o 
   4  13   7        2.49        2.07      4.29 o 
   5  13   7        4.10        6.84      7.65 o 
  -6  14   7        0.13       -6.43      6.67 o 
  -5  14   7       82.12      100.04      5.27 o 
  -4  14   7        2.97        1.92      2.70 o 
  -3  14   7        8.53       11.29      3.01 o 
  -2  14   7      239.39      261.12      6.45 o 
  -1  14   7       88.09      108.99      6.22 o 
   0  14   7       32.00       35.51      4.42 o 
   1  14   7     1118.94     1213.09     16.85 o 
   2  14   7      632.70      662.62     15.44 o 
   3  14   7       34.40       28.03      6.42 o 
   4  14   7       56.66       76.39      8.56 o 
   5  14   7        3.36       10.99      6.05 o 
  -6  15   7        0.04       -3.89      6.73 o 
  -5  15   7        0.22        1.79      3.02 o 
  -4  15   7        9.84        6.99      4.54 o 
  -3  15   7        3.34        0.86      2.81 o 
  -2  15   7        0.34        4.43      2.96 o 
  -1  15   7       58.75       72.87      6.79 o 
   0  15   7       20.39       34.35      4.58 o 
   1  15   7        1.49       -0.96      3.37 o 
   2  15   7       25.42       17.14      5.40 o 
   3  15   7        0.94        1.69      4.81 o 
   4  15   7        6.19        4.34      5.28 o 
   5  15   7       14.84       25.95      9.82 o 
  -5  16   7        1.56        5.59      3.97 o 
  -4  16   7        3.57        6.23      5.99 o 
  -3  16   7      142.47      171.99      7.81 o 
  -2  16   7        1.61        3.02      2.92 o 
  -1  16   7        8.72        8.95      4.57 o 
   0  16   7       73.98       80.45      5.70 o 
   1  16   7       69.96       77.49      5.06 o 
   2  16   7       76.35       89.77      7.56 o 
   3  16   7        1.49        6.97      5.47 o 
   4  16   7        0.01        3.00      5.35 o 
  -5  17   7       36.45       34.68      7.51 o 
  -4  17   7       58.91       58.80     11.29 o 
  -3  17   7       97.75      106.95     13.85 o 
  -2  17   7        1.24        1.24      3.15 o 
  -1  17   7       21.40       17.83      5.47 o 
   0  17   7      139.55      142.22      7.16 o 
   1  17   7      187.82      208.61      6.99 o 
   2  17   7       74.12       94.07      4.41 o 
   3  17   7       19.54        7.03      5.58 o 
   4  17   7       10.43       10.79      6.49 o 
  -5  18   7        7.96        2.60     10.31 o 
  -4  18   7       32.37       33.71      7.28 o 
  -3  18   7       26.35       22.62      7.81 o 
  -2  18   7       64.47       67.90     11.35 o 
  -1  18   7       50.41       39.73      9.70 o 
   0  18   7       86.36      121.67      7.39 o 
   1  18   7        1.15       -0.13      2.86 o 
   2  18   7       11.62        4.86      3.77 o 
   3  18   7        0.11        4.75      5.43 o 
   4  18   7        0.79       -2.78      6.23 o 
  -4  19   7       17.32       16.86      9.14 o 
  -3  19   7        1.73        2.08      5.36 o 
  -2  19   7        0.58        0.02      3.26 o 
  -1  19   7        1.95        2.62      4.95 o 
   0  19   7        0.22       -2.91      4.63 o 
   1  19   7        2.78        0.04      2.97 o 
   2  19   7        0.69        0.69      3.74 o 
   3  19   7        6.17        3.69      5.82 o 
  -4  20   7       31.81       38.07      8.63 o 
  -3  20   7       43.89       25.18      6.53 o 
  -2  20   7        6.75        5.89      4.80 o 
  -1  20   7       13.80        4.30      5.88 o 
   0  20   7        5.76       -0.70      4.15 o 
   1  20   7       34.35        9.21      4.78 o 
   2  20   7        6.77       12.18      6.09 o 
   3  20   7        1.02        2.07      5.91 o 
  -3  21   7        5.22        1.70      5.19 o 
  -2  21   7       17.75       21.50      5.47 o 
  -1  21   7        9.62        0.08      4.88 o 
   0  21   7        1.18       -2.79      4.48 o 
   1  21   7        9.51        4.40      4.53 o 
   2  21   7       24.03       18.82      7.71 o 
  -2  22   7        6.16       23.37      8.29 o 
  -1  22   7        4.01        4.73      6.47 o 
   0  22   7        1.57        1.34      4.80 o 
   1  22   7       53.90       14.45     10.24 o 
   2  22   7        1.48        1.54      5.57 o 
  -1  23   7        0.02       -0.65      5.03 o 
   0  23   7        1.28        4.76      6.48 o 
   1  23   7        1.95        9.25      8.36 o 
  -6   0   8       23.16        8.30      8.06 o 
  -4   0   8        4.25        5.97      2.03 o 
  -2   0   8      336.96      390.27      4.55 o 
   0   0   8      169.89      154.23      5.31 o 
   2   0   8      329.43      351.61      9.91 o 
   4   0   8      383.00      388.56      9.42 o 
   6   0   8       17.12       -4.37      8.64 o 
  -7   1   8        5.36        4.78      3.41 o 
  -6   1   8       17.61       18.89      4.41 o 
  -5   1   8       17.76       14.58      2.71 o 
  -4   1   8        1.49        5.18      1.86 o 
  -3   1   8     1356.09     1550.84     11.43 o 
  -2   1   8      646.81      624.96      6.07 o 
  -1   1   8     2612.51     2567.12     21.63 o 
   0   1   8      573.19      601.56      8.04 o 
   1   1   8       64.44       75.86      3.45 o 
   2   1   8      141.03      129.14      4.94 o 
   3   1   8       18.33       28.17      5.42 o 
   4   1   8      843.21      901.56     11.39 o 
   5   1   8        0.05       -0.15      2.22 o 
   6   1   8       12.76        6.87      4.35 o 
  -7   2   8       27.47       20.94      7.15 o 
  -6   2   8        0.56        0.85      2.34 o 
  -5   2   8       65.37       56.96      3.49 o 
  -4   2   8       63.27       74.14      2.74 o 
  -3   2   8      566.44      600.10      5.68 o 
  -2   2   8     4356.84     4513.42     43.26 o 
  -1   2   8      236.33      223.99      2.86 o 
   0   2   8      730.03      733.80      7.78 o 
   1   2   8      630.22      613.00      9.38 o 
   2   2   8      328.63      364.44      7.13 o 
   3   2   8      246.02      297.24     10.90 o 
   4   2   8      424.71      472.17      8.49 o 
   5   2   8        4.95        3.03      2.25 o 
   6   2   8        6.93        1.88      4.62 o 
  -7   3   8        0.00        2.15      3.28 o 
  -6   3   8       77.47       79.05      4.56 o 
  -5   3   8       30.34       33.99      2.83 o 
  -4   3   8      488.20      510.62      8.54 o 
  -3   3   8      193.02      173.54      2.12 o 
  -2   3   8      233.87      216.50      5.92 o 
  -1   3   8     6334.74     6191.19     50.99 o 
   0   3   8       68.42       84.80      3.00 o 
   1   3   8      578.03      715.50      9.09 o 
   2   3   8        0.55        5.63      3.07 o 
   3   3   8       61.30       57.43      6.58 o 
   4   3   8       11.28       16.64      2.43 o 
   5   3   8       17.78       14.81      4.03 o 
   6   3   8        0.01       -1.76      4.22 o 
  -7   4   8       50.37       54.98     11.02 o 
  -6   4   8       14.94       21.21      3.46 o 
  -5   4   8        9.97        7.71      2.64 o 
  -4   4   8        6.15        7.97      2.16 o 
  -3   4   8       17.02       17.04      3.26 o 
  -2   4   8     1689.17     1776.55     17.05 o 
  -1   4   8     2629.04     2759.23     23.60 o 
   0   4   8      127.69      139.67      2.93 o 
   1   4   8      188.23      167.28      4.62 o 
   2   4   8        0.76       -0.05      2.33 o 
   3   4   8       94.92      111.29      6.83 o 
   4   4   8        8.79       10.67      2.32 o 
   5   4   8        0.14        0.41      1.19 o 
   6   4   8       13.09        4.02      5.04 o 
  -7   5   8        3.18        3.47      3.17 o 
  -6   5   8        2.11        6.78      2.69 o 
  -5   5   8      161.80      182.79      4.39 o 
  -4   5   8       13.06       16.78      2.29 o 
  -3   5   8       20.56       21.72      2.12 o 
  -2   5   8      976.21      971.69     10.88 o 
  -1   5   8        0.63        2.94      0.99 o 
   0   5   8       12.27        4.47      1.91 o 
   1   5   8      649.72      661.45      9.12 o 
   2   5   8      128.13      108.72      3.52 o 
   3   5   8      127.35      122.00      7.15 o 
   4   5   8       41.52       27.19      9.43 o 
   5   5   8        0.76        5.80      6.37 o 
   6   5   8        0.50       -0.80      4.85 o 
  -7   6   8       33.57       33.81      7.64 o 
  -6   6   8        0.11       -0.29      2.93 o 
  -5   6   8      150.88      154.63      4.36 o 
  -4   6   8        0.04        1.21      1.37 o 
  -3   6   8        6.61        3.48      0.85 o 
  -2   6   8      895.79      863.33      7.86 o 
  -1   6   8       16.94       28.27      1.74 o 
   0   6   8     2141.83     2124.83     25.98 o 
   1   6   8      226.19      270.61      5.76 o 
   2   6   8        4.01        4.60      2.21 o 
   3   6   8       33.11       23.41      6.78 o 
   4   6   8      148.46      180.23     10.61 o 
   5   6   8       37.26       38.59     15.04 o 
   6   6   8        0.33       -2.80      5.30 o 
  -7   7   8        5.47        4.48      4.01 o 
  -6   7   8       53.52       50.83      4.70 o 
  -5   7   8       10.07        9.26      2.18 o 
  -4   7   8       37.57       45.00      2.58 o 
  -3   7   8       32.79       32.89      1.68 o 
  -2   7   8        0.65        0.29      1.46 o 
  -1   7   8       16.64       27.95      1.91 o 
   0   7   8      422.89      406.93      5.65 o 
   1   7   8       82.35       87.32      4.02 o 
   2   7   8        3.02        9.76      5.10 o 
   3   7   8       93.03      102.73      8.41 o 
   4   7   8       64.47       75.65      7.90 o 
   5   7   8        9.72       10.69      5.17 o 
   6   7   8       23.31       18.02      6.46 o 
  -7   8   8        4.72        2.27      6.32 o 
  -6   8   8        3.46        1.34      3.04 o 
  -5   8   8      145.20      142.08      3.82 o 
  -4   8   8      219.49      246.94      5.13 o 
  -3   8   8      153.61      163.37      3.01 o 
  -2   8   8        1.76        0.44      1.33 o 
  -1   8   8      504.00      499.60      6.78 o 
   0   8   8      346.43      324.74      6.32 o 
   1   8   8      805.14      785.23      9.90 o 
   2   8   8       20.86       26.68      2.57 o 
   3   8   8        0.03        7.77      6.14 o 
   4   8   8        3.69       -2.68      7.74 o 
   5   8   8        8.20       -5.08      5.51 o 
   6   8   8        6.18        0.48      5.31 o 
  -7   9   8        2.54       -0.27      5.54 o 
  -6   9   8       30.77       27.59      3.42 o 
  -5   9   8      150.14      157.08      3.97 o 
  -4   9   8        0.12        1.40      1.41 o 
  -3   9   8       66.77       64.38      2.48 o 
  -2   9   8      257.89      255.24      5.42 o 
  -1   9   8      167.67      131.68      4.09 o 
   0   9   8      213.52      244.10      4.06 o 
   1   9   8      221.15      224.57      4.86 o 
   2   9   8      110.04      132.96      7.70 o 
   3   9   8      125.92       98.99      8.00 o 
   4   9   8       19.91       21.62      5.71 o 
   5   9   8       10.95        5.71      5.29 o 
   6   9   8        5.39        1.16      5.42 o 
  -6  10   8        1.32        2.98      2.28 o 
  -5  10   8      144.62      140.14      3.98 o 
  -4  10   8      563.89      593.33      8.10 o 
  -3  10   8      216.95      229.90      4.33 o 
  -2  10   8      122.52      111.86      3.00 o 
  -1  10   8      233.12      271.18      5.77 o 
   0  10   8        0.66       -0.33      1.76 o 
   1  10   8      194.12      211.62      7.64 o 
   2  10   8      141.17      159.81      9.77 o 
   3  10   8       46.84       56.20      9.25 o 
   4  10   8       97.67      129.25     11.37 o 
   5  10   8        3.23        1.18      6.26 o 
   6  10   8       14.53        7.64      8.94 o 
  -6  11   8        0.00       -0.84      2.97 o 
  -5  11   8        4.31        3.40      2.72 o 
  -4  11   8       87.46       95.31      4.50 o 
  -3  11   8       16.41       17.92      2.99 o 
  -2  11   8        2.21        0.49      2.01 o 
  -1  11   8      966.54      966.32     12.51 o 
   0  11   8        0.21        6.38      2.47 o 
   1  11   8       12.64       11.72      2.93 o 
   2  11   8        1.40        3.73      4.85 o 
   3  11   8      541.13      546.28     14.69 o 
   4  11   8       10.69        0.76      5.39 o 
   5  11   8        3.81        3.62      5.91 o 
  -6  12   8       15.35       11.34      5.51 o 
  -5  12   8      147.08      156.84      5.12 o 
  -4  12   8       11.89       12.03      2.74 o 
  -3  12   8       48.48       62.47      5.65 o 
  -2  12   8        0.80        1.41      2.22 o 
  -1  12   8       56.86       51.86      4.23 o 
   0  12   8      747.47      831.78     11.16 o 
   1  12   8     1348.09     1388.88     20.19 o 
   2  12   8      158.88      179.65      7.63 o 
   3  12   8       38.59       34.43      6.00 o 
   4  12   8        0.33       -3.14      4.46 o 
   5  12   8        3.27        1.21      4.60 o 
  -6  13   8        6.38        5.09      6.76 o 
  -5  13   8        6.63        6.07      2.99 o 
  -4  13   8        8.22        4.54      2.37 o 
  -3  13   8       20.06       25.09      2.95 o 
  -2  13   8       47.64       58.11      3.71 o 
  -1  13   8       33.79       35.30      4.10 o 
   0  13   8      415.90      483.19     12.05 o 
   1  13   8        3.34        1.31      3.13 o 
   2  13   8      124.54      117.28      7.04 o 
   3  13   8        0.13       -2.77      5.41 o 
   4  13   8        0.05       -0.63      4.28 o 
   5  13   8        5.63       -1.50      6.83 o 
  -6  14   8        3.67        4.54      7.19 o 
  -5  14   8        0.71        3.56      2.44 o 
  -4  14   8        0.58        1.22      2.90 o 
  -3  14   8        7.88        5.32      2.61 o 
  -2  14   8        1.02        0.77      2.57 o 
  -1  14   8      130.00      133.55      7.87 o 
   0  14   8      388.52      425.90     15.60 o 
   1  14   8       81.56       92.09      4.55 o 
   2  14   8        3.44        3.30      5.98 o 
   3  14   8        8.96        4.37      5.58 o 
   4  14   8       15.14        6.26      6.40 o 
   5  14   8        0.29        3.87      7.00 o 
  -5  15   8       21.47       25.66      6.65 o 
  -4  15   8       70.17       82.81      6.26 o 
  -3  15   8      166.62      168.40      6.24 o 
  -2  15   8      102.73      105.82      4.89 o 
  -1  15   8       46.29       45.90      4.76 o 
   0  15   8      238.35      273.64      7.68 o 
   1  15   8      325.24      388.81     12.13 o 
   2  15   8       52.40       53.06      6.55 o 
   3  15   8        0.82       -0.19      4.51 o 
   4  15   8        0.31        1.52      4.58 o 
   5  15   8       12.82        7.15      8.75 o 
  -5  16   8       11.24        7.75      4.60 o 
  -4  16   8        0.06       -0.26      3.34 o 
  -3  16   8       33.53       29.37      5.51 o 
  -2  16   8       37.87       20.31      3.57 o 
  -1  16   8        0.03        1.89      3.88 o 
   0  16   8      270.52      268.37     13.72 o 
   1  16   8       18.06        9.64      5.33 o 
   2  16   8       13.08       14.16      6.50 o 
   3  16   8       30.18       19.37      6.31 o 
   4  16   8       14.40       18.77      9.17 o 
  -5  17   8        0.00       -2.26      8.18 o 
  -4  17   8       43.91       28.57      6.85 o 
  -3  17   8        0.11        2.12      3.18 o 
  -2  17   8        0.03       -2.10      3.07 o 
  -1  17   8       25.70       31.25      7.00 o 
   0  17   8       25.39       26.48      4.76 o 
   1  17   8        0.49        3.46      3.34 o 
   2  17   8        1.32        2.71      5.13 o 
   3  17   8        5.21        3.93      4.92 o 
   4  17   8        0.19        4.29      6.17 o 
  -4  18   8        0.45        2.87      3.48 o 
  -3  18   8       36.82       34.24     10.51 o 
  -2  18   8       90.47      106.95      6.82 o 
  -1  18   8       43.26       23.00      9.06 o 
   0  18   8       41.89       37.85     13.14 o 
   1  18   8       40.60       27.41      9.96 o 
   2  18   8        5.16        8.26      6.08 o 
   3  18   8        1.21       -2.18      5.07 o 
   4  18   8        5.98        3.61      6.01 o 
  -4  19   8        8.08       10.12      5.79 o 
  -3  19   8        0.06        0.67      2.99 o 
  -2  19   8       69.98       85.29     19.13 o 
  -1  19   8       15.87       11.94      6.09 o 
   0  19   8       62.92       49.56     16.99 o 
   1  19   8       12.00       11.19      5.88 o 
   2  19   8       17.68       15.29      6.97 o 
   3  19   8        8.14        3.77      5.90 o 
  -4  20   8        1.61        4.06      4.84 o 
  -3  20   8       19.69       11.80      5.16 o 
  -2  20   8        0.58        3.42      5.60 o 
  -1  20   8        1.03        1.76      4.55 o 
   0  20   8       25.42       14.91      7.97 o 
   1  20   8        2.88       -1.38      4.13 o 
   2  20   8       39.78       38.78      9.54 o 
   3  20   8        0.02       -3.39      6.63 o 
  -3  21   8        1.11        0.80      4.37 o 
  -2  21   8       28.79       22.85      8.19 o 
  -1  21   8        0.14       -1.39      5.10 o 
   0  21   8       17.65        3.03      4.88 o 
   1  21   8       12.38        8.01      5.49 o 
   2  21   8       31.84       25.77     10.92 o 
  -2  22   8       12.08        8.89      6.49 o 
  -1  22   8        0.77        0.10      5.21 o 
   0  22   8        0.82       -0.21      5.18 o 
   1  22   8       10.74        5.32      5.13 o 
  -1  23   8        0.04        3.70      6.44 o 
   0  23   8       18.82       10.20      8.14 o 
  -7   0   9       19.83       12.56     11.93 o 
  -5   0   9       67.42       71.45      3.68 o 
  -3   0   9      273.35      289.94      5.94 o 
  -1   0   9      112.03       61.89      7.66 o 
   1   0   9       42.49       33.14      5.25 o 
   3   0   9     2250.54     2362.55     39.14 o 
   5   0   9        0.24        0.54      3.92 o 
  -7   1   9        1.10        3.73      2.81 o 
  -6   1   9        3.36        0.71      2.25 o 
  -5   1   9       27.31       31.98      3.33 o 
  -4   1   9        0.16        3.14      1.39 o 
  -3   1   9       10.32        9.98      1.60 o 
  -2   1   9      475.98      413.26      4.32 o 
  -1   1   9        2.31        2.56      1.08 o 
   0   1   9      251.59      259.69      4.83 o 
   1   1   9      188.92      212.18      5.25 o 
   2   1   9       72.34       88.72      4.75 o 
   3   1   9       59.84       69.19      5.85 o 
   4   1   9      245.26      261.21      6.77 o 
   5   1   9       15.35        1.07      3.10 o 
   6   1   9       10.15        4.27      4.93 o 
  -7   2   9        0.00       -1.57      2.58 o 
  -6   2   9        8.38        7.56      2.82 o 
  -5   2   9       70.85       56.03      2.78 o 
  -4   2   9       16.61       16.89      1.73 o 
  -3   2   9      251.81      239.99      3.82 o 
  -2   2   9     2315.00     2164.25     22.77 o 
  -1   2   9     1331.60     1216.75     10.34 o 
   0   2   9      215.63      258.20      4.39 o 
   1   2   9      977.17      992.20     11.54 o 
   2   2   9        6.22        4.98      3.41 o 
   3   2   9       32.27       47.51      6.56 o 
   4   2   9      822.71      902.37     12.98 o 
   5   2   9        9.34        2.81      2.59 o 
   6   2   9        8.12        1.22      3.50 o 
  -7   3   9        2.72        1.07      2.65 o 
  -6   3   9        9.57        6.40      2.75 o 
  -5   3   9       11.06        6.92      2.78 o 
  -4   3   9       58.68       49.94      1.94 o 
  -3   3   9       37.59       61.50      5.00 o 
  -2   3   9      410.55      348.63      6.48 o 
  -1   3   9     1226.45     1340.04     10.92 o 
   0   3   9        4.52        2.74      2.26 o 
   1   3   9      357.20      352.16      7.81 o 
   2   3   9      156.32      203.83      6.54 o 
   3   3   9      274.77      258.24      9.54 o 
   4   3   9      130.63      135.71      6.67 o 
   5   3   9        1.24       -1.49      2.27 o 
   6   3   9        0.13        1.15      4.56 o 
  -7   4   9       11.24        4.15      4.91 o 
  -6   4   9       50.26       49.77      3.23 o 
  -5   4   9        7.18        5.64      2.42 o 
  -4   4   9       87.17       83.72      2.61 o 
  -3   4   9        3.48       10.39      3.70 o 
  -2   4   9     1274.31     1261.99     15.55 o 
  -1   4   9       67.39       78.44      3.19 o 
   0   4   9       55.43       36.00      2.43 o 
   1   4   9     1202.80     1355.16     15.84 o 
   2   4   9       22.39       22.74      4.30 o 
   3   4   9      343.84      379.77      9.49 o 
   4   4   9       12.79       18.14      3.20 o 
   5   4   9        0.89        0.71      1.38 o 
   6   4   9       17.79        5.10      6.62 o 
  -7   5   9        0.65        9.73      5.06 o 
  -6   5   9       25.91       18.57      3.19 o 
  -5   5   9       67.82       77.97      4.20 o 
  -4   5   9       27.23       34.96      2.63 o 
  -3   5   9      451.40      410.97      9.90 o 
  -2   5   9       72.42       74.73      3.47 o 
  -1   5   9      193.84      179.04      3.34 o 
   0   5   9     2384.71     2376.21     24.22 o 
   1   5   9        0.27        1.05      1.81 o 
   2   5   9       14.36       12.35      1.99 o 
   3   5   9      222.10      251.68      9.75 o 
   4   5   9       54.74       72.28      6.64 o 
   5   5   9       40.62       26.59     10.32 o 
   6   5   9       27.76        6.98      5.47 o 
  -7   6   9       35.03       48.72      6.52 o 
  -6   6   9        0.37        0.73      2.09 o 
  -5   6   9      253.98      277.17      5.51 o 
  -4   6   9       26.46       24.53      2.12 o 
  -3   6   9      309.03      261.44      6.31 o 
  -2   6   9      157.42      147.79      5.20 o 
  -1   6   9      362.38      404.79      5.02 o 
   0   6   9      366.86      367.92      6.30 o 
   1   6   9      710.59      748.67      9.84 o 
   2   6   9        7.89        6.19      3.95 o 
   3   6   9        0.21       -0.01      1.19 o 
   4   6   9        5.56        1.30      5.06 o 
   5   6   9        0.26        2.27      4.88 o 
   6   6   9       26.27        0.25      5.92 o 
  -7   7   9        2.02        4.47      3.80 o 
  -6   7   9        6.76        1.70      3.35 o 
  -5   7   9        3.35        1.87      1.75 o 
  -4   7   9      464.41      466.51      6.22 o 
  -3   7   9       94.30       84.65      7.08 o 
  -2   7   9     1685.42     1676.64     12.60 o 
  -1   7   9       50.98       50.78      2.29 o 
   0   7   9       40.88       55.96      3.89 o 
   1   7   9       24.72       18.37      3.23 o 
   2   7   9       51.13       44.15      5.15 o 
   3   7   9        1.29       10.34      9.22 o 
   4   7   9        4.05        1.14      5.11 o 
   5   7   9        1.48        0.42      4.06 o 
   6   7   9        8.77       -1.47      5.48 o 
  -7   8   9        0.74       -1.87      3.81 o 
  -6   8   9        6.81        4.66      2.38 o 
  -5   8   9        5.41        4.74      2.63 o 
  -4   8   9      302.88      268.82      3.93 o 
  -3   8   9      162.59      163.77      3.89 o 
  -2   8   9        3.32        0.09      1.52 o 
  -1   8   9      150.13      151.63      3.47 o 
   0   8   9        4.92        6.19      2.25 o 
   1   8   9       82.41      100.20      4.63 o 
   2   8   9        0.45        1.58      2.17 o 
   3   8   9       11.70       12.15      5.89 o 
   4   8   9       64.09       71.63      8.53 o 
   5   8   9        1.22        0.69      5.05 o 
   6   8   9        0.37        9.92      7.80 o 
  -7   9   9        0.00        1.27      5.89 o 
  -6   9   9       29.32       38.28      4.77 o 
  -5   9   9      115.69       98.36      3.35 o 
  -4   9   9        0.59        0.43      1.09 o 
  -3   9   9       26.57       26.30      2.20 o 
  -2   9   9      126.25      132.87      3.65 o 
  -1   9   9      478.93      442.22      7.30 o 
   0   9   9      208.83      201.88      4.14 o 
   1   9   9       55.70       55.44      3.91 o 
   2   9   9       30.81       41.55      3.53 o 
   3   9   9        6.87       12.87     13.96 o 
   4   9   9      156.96      161.02     12.20 o 
   5   9   9       28.84       23.81     10.70 o 
   6   9   9        6.93        3.75      8.98 o 
  -6  10   9        0.47       -2.27      5.94 o 
  -5  10   9       15.03        7.81      2.05 o 
  -4  10   9       73.03       76.15      3.91 o 
  -3  10   9       17.06       12.16      1.87 o 
  -2  10   9      307.06      327.58      6.45 o 
  -1  10   9      126.89      123.10      4.30 o 
   0  10   9       74.89       74.85      3.60 o 
   1  10   9        0.44        0.73      2.31 o 
   2  10   9      273.21      280.47     12.01 o 
   3  10   9       76.27       73.75      8.69 o 
   4  10   9       78.70       90.30      9.13 o 
   5  10   9       12.09        4.02      5.48 o 
  -6  11   9        9.96        3.39      3.88 o 
  -5  11   9       71.08       84.45      4.96 o 
  -4  11   9       99.61       98.26      4.01 o 
  -3  11   9        6.71        6.52      2.00 o 
  -2  11   9       18.75       28.92      4.39 o 
  -1  11   9        2.81        6.54      2.71 o 
   0  11   9      151.71      142.34      4.34 o 
   1  11   9      728.31      788.80     13.57 o 
   2  11   9       26.34       12.50      4.80 o 
   3  11   9        0.03        0.25      4.36 o 
   4  11   9        2.64        1.88      7.65 o 
   5  11   9        2.47       -0.45      5.00 o 
  -6  12   9        0.14       -2.37      3.45 o 
  -5  12   9        1.90        0.95      1.93 o 
  -4  12   9        5.20        3.85      2.17 o 
  -3  12   9       51.89       49.01      3.52 o 
  -2  12   9      139.58      159.23      4.94 o 
  -1  12   9       13.48       13.12      3.72 o 
   0  12   9      141.17      141.89      4.63 o 
   1  12   9      475.25      517.44     16.95 o 
   2  12   9       11.80       17.43      5.34 o 
   3  12   9      123.61      122.50      8.94 o 
   4  12   9        2.88        0.13      3.89 o 
   5  12   9       42.81       54.58     16.50 o 
  -6  13   9        0.06        5.16      6.95 o 
  -5  13   9        7.28        3.59      2.69 o 
  -4  13   9       15.79       12.23      3.31 o 
  -3  13   9        6.43        6.13      2.91 o 
  -2  13   9       47.07       56.48      4.15 o 
  -1  13   9      223.77      230.33      6.24 o 
   0  13   9     1438.94     1533.46     17.11 o 
   1  13   9       31.34       40.77      5.50 o 
   2  13   9        4.08        9.93      5.85 o 
   3  13   9        5.62        0.41      4.41 o 
   4  13   9       10.24        7.99      7.33 o 
   5  13   9       25.19        7.01      7.15 o 
  -6  14   9       11.16        2.90      6.94 o 
  -5  14   9        6.91       19.94     12.59 o 
  -4  14   9        1.96        2.41      2.55 o 
  -3  14   9        3.68        0.76      2.39 o 
  -2  14   9       91.44       99.33      5.59 o 
  -1  14   9       11.43        5.96      3.20 o 
   0  14   9        4.14        0.24      2.74 o 
   1  14   9      290.32      327.89      9.77 o 
   2  14   9        1.88        4.89      4.59 o 
   3  14   9       14.05        6.47      5.26 o 
   4  14   9        0.36        0.10      3.99 o 
   5  14   9        4.95        2.94      5.95 o 
  -5  15   9        0.17       -0.29      3.71 o 
  -4  15   9       21.70       29.96      5.23 o 
  -3  15   9       33.59       30.95      4.55 o 
  -2  15   9       72.53       93.96      6.64 o 
  -1  15   9       37.26       37.02      4.79 o 
   0  15   9      225.58      231.85     12.26 o 
   1  15   9        3.88        4.15      2.99 o 
   2  15   9       24.53       31.18      6.44 o 
   3  15   9       12.87        6.61      5.46 o 
   4  15   9        0.01        0.12      4.83 o 
  -5  16   9       14.23       23.94      9.70 o 
  -4  16   9       17.12        8.41      4.60 o 
  -3  16   9       30.12       29.77      4.16 o 
  -2  16   9       80.55       61.00      6.32 o 
  -1  16   9      133.40      145.20     13.47 o 
   0  16   9       11.18       10.88      4.61 o 
   1  16   9       33.43       42.62      8.61 o 
   2  16   9       13.31       24.93      7.33 o 
   3  16   9       22.59       16.41      8.54 o 
   4  16   9        0.85       10.71      6.86 o 
  -5  17   9        3.20       -0.53      7.22 o 
  -4  17   9        0.24        0.28      2.51 o 
  -3  17   9        1.57       -1.36      2.96 o 
  -2  17   9       18.11       17.46      6.20 o 
  -1  17   9        5.66        5.20      4.92 o 
   0  17   9       66.66       63.06     11.03 o 
   1  17   9       21.73       26.58      5.19 o 
   2  17   9       90.30      114.97      8.80 o 
   3  17   9        0.48       -0.80      5.32 o 
   4  17   9        0.15       -0.19      5.51 o 
  -4  18   9       15.00       12.02      5.94 o 
  -3  18   9       10.42        4.88      3.91 o 
  -2  18   9       31.66       38.75      8.90 o 
  -1  18   9       18.01       14.13      5.69 o 
   0  18   9        0.03        2.95      4.50 o 
   1  18   9        2.16       -0.95      3.19 o 
   2  18   9       10.71       12.70      7.33 o 
   3  18   9       11.52       12.98      6.62 o 
  -4  19   9       17.04        5.04      9.16 o 
  -3  19   9       23.45       12.89      7.43 o 
  -2  19   9       96.93      110.17      7.96 o 
  -1  19   9        3.81        0.93      3.89 o 
   0  19   9       16.24       14.61      7.28 o 
   1  19   9       27.78       30.76      8.53 o 
   2  19   9        0.08       -2.90      5.64 o 
   3  19   9       24.37       20.53      6.80 o 
  -3  20   9        5.74        0.05      4.54 o 
  -2  20   9        3.98        0.33      5.34 o 
  -1  20   9        0.03       -3.35      5.34 o 
   0  20   9        5.09        3.16      6.61 o 
   1  20   9        8.80        7.37      4.21 o 
   2  20   9        7.06        4.82      7.19 o 
  -3  21   9        0.23        4.93      6.31 o 
  -2  21   9        0.94        0.83      5.42 o 
  -1  21   9        4.27        3.64      4.98 o 
   0  21   9       15.02        5.48      5.27 o 
   1  21   9       20.10        5.12      4.42 o 
   2  21   9        0.09       -2.09      6.81 o 
  -2  22   9       45.50       33.82     15.60 o 
  -1  22   9        6.89        9.70      6.31 o 
   0  22   9        5.19        0.43      4.56 o 
   1  22   9       21.91        4.03      4.56 o 
  -6   0  10       52.57       55.52      4.82 o 
  -4   0  10      706.96      704.22      9.09 o 
  -2   0  10     3140.70     3016.77     32.44 o 
   0   0  10     1568.87     1442.79     20.92 o 
   2   0  10      122.90      168.61      8.27 o 
   4   0  10      157.31      161.51     16.23 o 
   6   0  10        3.00       -0.62      8.73 o 
  -7   1  10        0.32        3.99      3.61 o 
  -6   1  10        0.11        1.96      2.25 o 
  -5   1  10      485.96      517.50      6.35 o 
  -4   1  10       27.04       44.10      1.90 o 
  -3   1  10      273.34      249.57      3.28 o 
  -2   1  10       49.45       50.76      1.49 o 
  -1   1  10      118.69       95.64      2.80 o 
   0   1  10      654.99      642.87      7.64 o 
   1   1  10      133.63      152.84      7.03 o 
   2   1  10       84.19       79.09      5.90 o 
   3   1  10       10.47       21.80      5.24 o 
   4   1  10      136.14      146.51      8.78 o 
   5   1  10        0.93        1.49      3.53 o 
   6   1  10        1.27       -0.49      3.21 o 
  -7   2  10        3.94        3.41      4.10 o 
  -6   2  10        3.66       -2.24      2.24 o 
  -5   2  10        0.19        0.05      1.20 o 
  -4   2  10       49.63       57.74      1.87 o 
  -3   2  10        2.94        4.43      2.37 o 
  -2   2  10        9.41        7.15      3.17 o 
  -1   2  10     1338.41     1364.15     11.35 o 
   0   2  10      768.49      729.21      9.14 o 
   1   2  10      589.16      563.17      9.20 o 
   2   2  10      242.12      240.07      7.13 o 
   3   2  10       36.08       48.99      6.43 o 
   4   2  10        3.34        3.96      2.65 o 
   5   2  10       45.87       77.66      9.23 o 
   6   2  10        0.03        0.61      3.73 o 
  -7   3  10       23.89       20.44      6.01 o 
  -6   3  10        8.58        4.80      2.02 o 
  -5   3  10       11.24       11.54      1.82 o 
  -4   3  10      602.44      611.29      5.38 o 
  -3   3  10      362.74      382.03     11.35 o 
  -2   3  10     3390.35     3352.04     36.57 o 
  -1   3  10       11.20       15.98      1.84 o 
   0   3  10      323.97      347.20      5.80 o 
   1   3  10      321.59      312.60      7.83 o 
   2   3  10       22.27       17.64      4.40 o 
   3   3  10      433.90      441.23     11.17 o 
   4   3  10        5.23        4.01      2.49 o 
   5   3  10        2.26        1.24      2.56 o 
   6   3  10        9.18        0.98      4.77 o 
  -7   4  10       11.18        5.98      4.93 o 
  -6   4  10        9.03        4.67      2.48 o 
  -5   4  10       98.93       89.59      4.43 o 
  -4   4  10       71.99       90.04      5.91 o 
  -3   4  10      128.04      133.93      5.96 o 
  -2   4  10     2514.02     2527.87     28.06 o 
  -1   4  10      747.13      680.82      7.90 o 
   0   4  10      592.97      618.73      7.11 o 
   1   4  10      776.92      735.71     10.52 o 
   2   4  10       33.66       42.35      4.62 o 
   3   4  10       77.74      103.65      7.40 o 
   4   4  10        0.18        3.52      2.13 o 
   5   4  10       45.78        9.80      8.88 o 
   6   4  10       14.60        0.44      4.50 o 
  -7   5  10       32.54       22.22      9.05 o 
  -6   5  10        3.75        4.11      2.10 o 
  -5   5  10      272.82      247.81      3.65 o 
  -4   5  10       37.16       50.20      4.83 o 
  -3   5  10      248.10      274.40      6.06 o 
  -2   5  10       61.33       43.97      4.96 o 
  -1   5  10      104.03      101.68      3.00 o 
   0   5  10      199.86      221.25      6.57 o 
   1   5  10       30.49       44.96      3.21 o 
   2   5  10      123.57      126.89      6.47 o 
   3   5  10        3.35        9.67      4.90 o 
   4   5  10        3.34        1.46      0.71 o 
   5   5  10       14.89       10.42      6.64 o 
   6   5  10       13.11        1.32      4.75 o 
  -7   6  10        2.14        0.86      3.69 o 
  -6   6  10        0.67       -0.61      1.43 o 
  -5   6  10       67.97       58.77      2.66 o 
  -4   6  10      130.61      141.18      5.57 o 
  -3   6  10       46.08       42.60      4.22 o 
  -2   6  10       69.83       67.77      3.88 o 
  -1   6  10      127.59      111.02      2.47 o 
   0   6  10       19.36       17.22      2.69 o 
   1   6  10       25.50       38.97      3.32 o 
   2   6  10      211.37      216.03      7.88 o 
   3   6  10        8.73        8.91      2.84 o 
   4   6  10        1.76        7.84      6.95 o 
   5   6  10        0.01       -0.86      4.99 o 
   6   6  10       49.96       17.26     12.99 o 
  -7   7  10       10.36       11.35      6.03 o 
  -6   7  10        0.97       -0.27      3.04 o 
  -5   7  10        0.33        0.93      2.06 o 
  -4   7  10       78.74       80.38      8.70 o 
  -3   7  10        0.97       -1.03      3.03 o 
  -2   7  10      360.82      352.38      4.36 o 
  -1   7  10        0.02       -1.41      1.58 o 
   0   7  10       13.29       10.51      3.00 o 
   1   7  10      220.34      245.06      5.78 o 
   2   7  10        9.00        9.90      2.53 o 
   3   7  10       74.45       71.53      8.22 o 
   4   7  10       95.03       71.41     25.33 o 
   5   7  10        6.82        4.71      6.52 o 
   6   7  10        9.84       12.82      8.57 o 
  -7   8  10       20.77       14.29      5.65 o 
  -6   8  10        0.96       -3.55      5.19 o 
  -5   8  10        8.44       10.79      1.92 o 
  -4   8  10      129.97      128.01      7.94 o 
  -3   8  10       92.59       85.94      5.19 o 
  -2   8  10      109.01      113.99      2.73 o 
  -1   8  10      228.69      230.35      4.05 o 
   0   8  10     1071.20     1056.72     11.35 o 
   1   8  10       90.00       94.36      4.88 o 
   2   8  10        0.01        1.00      3.11 o 
   3   8  10        0.14        4.21      6.76 o 
   4   8  10       16.55       11.26      6.93 o 
   5   8  10       17.15       14.43      9.28 o 
  -7   9  10        0.33       -2.90      5.42 o 
  -6   9  10        6.88       12.55      4.52 o 
  -5   9  10      112.25      139.16      4.53 o 
  -4   9  10      166.96      168.75     10.92 o 
  -3   9  10        0.72        2.36      1.42 o 
  -2   9  10       91.30       81.52      3.12 o 
  -1   9  10       14.06       15.02      2.35 o 
   0   9  10      616.22      610.64      8.95 o 
   1   9  10        0.62       -1.88      2.27 o 
   2   9  10      121.43      124.09      4.91 o 
   3   9  10      211.96      219.18     14.71 o 
   4   9  10        0.12        0.44      5.69 o 
   5   9  10        0.03       -2.12      5.86 o 
  -6  10  10       16.44       15.43      4.39 o 
  -5  10  10       95.07       75.39      5.54 o 
  -4  10  10       10.12       10.87      2.36 o 
  -3  10  10       16.62       16.89      1.75 o 
  -2  10  10      159.97      175.26      4.58 o 
  -1  10  10     1008.46      992.70     11.03 o 
   0  10  10       64.31       63.21      4.06 o 
   1  10  10        0.10       -1.03      2.50 o 
   2  10  10        0.11        0.21      2.75 o 
   3  10  10      116.17      126.16      9.93 o 
   4  10  10       16.54        3.15      7.72 o 
   5  10  10       13.36        9.59      8.22 o 
  -6  11  10        0.96       -0.98      4.64 o 
  -5  11  10        5.93        3.67      1.79 o 
  -4  11  10        1.85        3.53      1.57 o 
  -3  11  10      184.38      185.29      4.85 o 
  -2  11  10       16.06       13.55      3.41 o 
  -1  11  10       22.51       26.86      2.95 o 
   0  11  10       17.76       12.20      2.70 o 
   1  11  10     1881.39     1981.90     20.71 o 
   2  11  10       15.73        8.09      4.59 o 
   3  11  10        1.71       -0.82      5.17 o 
   4  11  10       36.83        4.89      7.19 o 
   5  11  10        6.59       -1.40      6.83 o 
  -6  12  10        0.06        2.22      5.24 o 
  -5  12  10       29.54       29.18      7.07 o 
  -4  12  10       89.44       89.35      4.22 o 
  -3  12  10       82.12       94.02      5.73 o 
  -2  12  10      496.62      501.17      8.55 o 
  -1  12  10      182.52      162.93      4.67 o 
   0  12  10      153.08      128.83      6.05 o 
   1  12  10      341.37      363.57     11.65 o 
   2  12  10      257.57      257.00      9.43 o 
   3  12  10       17.04       12.90      5.71 o 
   4  12  10       18.00       11.36     10.68 o 
   5  12  10        1.34        0.24      4.94 o 
  -6  13  10        0.14        0.12      6.47 o 
  -5  13  10        0.11        0.29      4.47 o 
  -4  13  10       19.40       13.28      3.03 o 
  -3  13  10       19.59       17.88      4.49 o 
  -2  13  10        0.35       -0.72      2.19 o 
  -1  13  10       32.42       28.98      4.27 o 
   0  13  10      282.26      276.78      7.77 o 
   1  13  10      838.00      839.86     15.68 o 
   2  13  10       13.37       18.13      6.67 o 
   3  13  10      182.09      194.81     11.87 o 
   4  13  10        4.53        4.80      6.68 o 
   5  13  10       20.22        8.52      8.67 o 
  -6  14  10        7.19       13.63      7.24 o 
  -5  14  10        3.04        7.01      4.73 o 
  -4  14  10       59.44       55.48     17.58 o 
  -3  14  10       14.08       15.53      3.31 o 
  -2  14  10       42.55       34.56      3.94 o 
  -1  14  10       41.79       47.25      4.05 o 
   0  14  10       27.86       27.84      4.38 o 
   1  14  10        3.98        5.23      4.26 o 
   2  14  10      129.61      171.50      8.54 o 
   3  14  10        0.00       -0.82      5.10 o 
   4  14  10        3.00        1.10      4.93 o 
  -5  15  10        0.10       10.50      8.59 o 
  -4  15  10        1.42        1.40      3.03 o 
  -3  15  10        9.61        6.76      3.25 o 
  -2  15  10      104.51       88.61      8.82 o 
  -1  15  10      111.18      121.61      6.63 o 
   0  15  10       12.52       20.29      4.02 o 
   1  15  10       25.20       22.66      5.41 o 
   2  15  10        5.00        2.76      5.61 o 
   3  15  10       52.22       38.59      8.89 o 
   4  15  10       27.25       16.30      9.71 o 
  -5  16  10        0.01        6.63      8.65 o 
  -4  16  10        1.48        1.14      2.09 o 
  -3  16  10       31.37       20.02      9.96 o 
  -2  16  10       44.07       53.15      6.47 o 
  -1  16  10        5.37        9.37      4.26 o 
   0  16  10       64.57       66.21      9.61 o 
   1  16  10       31.42       36.87      9.45 o 
   2  16  10       50.20       65.13      7.07 o 
   3  16  10       58.66       77.51     16.66 o 
   4  16  10       11.16       10.76      7.27 o 
  -5  17  10        2.56       -3.54     18.93 o 
  -4  17  10        2.56       -0.77      6.94 o 
  -3  17  10        1.88        0.23      4.15 o 
  -2  17  10       32.99       15.85      7.10 o 
  -1  17  10       22.54       11.38      5.08 o 
   0  17  10       92.23      106.97     13.07 o 
   1  17  10        0.08       -1.22      4.09 o 
   2  17  10       12.09       13.52      6.28 o 
   3  17  10       19.55       18.78      7.04 o 
   4  17  10       18.80       16.57      9.10 o 
  -4  18  10        7.33        6.76     10.13 o 
  -3  18  10        5.50        0.57      5.32 o 
  -2  18  10        2.56        1.32      4.59 o 
  -1  18  10       50.95       43.92     19.67 o 
   0  18  10       19.33        8.04      4.78 o 
   1  18  10       13.62       12.09      4.46 o 
   2  18  10        4.22        4.96      5.66 o 
   3  18  10       17.60       12.75      8.63 o 
  -4  19  10        2.09        1.86      8.33 o 
  -3  19  10        6.37        0.36      4.55 o 
  -2  19  10       21.15       30.13     11.48 o 
  -1  19  10        0.08        0.98      4.25 o 
   0  19  10        3.24       -0.94      3.79 o 
   1  19  10        5.75        4.58      4.05 o 
   2  19  10        2.50        1.00      5.45 o 
   3  19  10        3.43        7.41      6.89 o 
  -3  20  10        0.04        1.35      5.30 o 
  -2  20  10       27.83       23.52     10.06 o 
  -1  20  10        0.02        0.40      5.38 o 
   0  20  10       11.20        0.41      3.11 o 
   1  20  10        5.89        4.43      4.59 o 
   2  20  10        5.52       14.40      8.94 o 
  -3  21  10        1.04        4.28      7.40 o 
  -2  21  10        3.83        7.87      7.21 o 
  -1  21  10       27.01       13.18      6.02 o 
   0  21  10        3.86       -0.77      4.51 o 
   1  21  10       41.50       39.95     16.76 o 
  -2  22  10        6.74       -2.28     12.57 o 
  -1  22  10        0.03       11.33      6.26 o 
   0  22  10        0.11        0.51      4.32 o 
  -7   0  11       30.73       46.01      9.85 o 
  -5   0  11       20.91       24.77      3.24 o 
  -3   0  11      307.62      256.71      4.86 o 
  -1   0  11     4581.11     4189.76     50.19 o 
   1   0  11        3.97        3.45      7.11 o 
   3   0  11      319.27      398.65     18.23 o 
   5   0  11        5.91        0.81      4.31 o 
  -7   1  11        4.89        2.47      2.97 o 
  -6   1  11        6.35        4.62      2.33 o 
  -5   1  11      427.70      455.87      5.91 o 
  -4   1  11        1.06        0.53      1.31 o 
  -3   1  11       60.88       54.48      1.88 o 
  -2   1  11       49.05       53.96      2.70 o 
  -1   1  11      600.89      620.19      6.87 o 
   0   1  11      991.05      939.58     10.78 o 
   1   1  11      112.00      112.64      4.49 o 
   2   1  11      137.71      118.38      5.74 o 
   3   1  11      671.82      693.13     14.98 o 
   4   1  11      111.69      148.99      9.46 o 
   5   1  11        3.84       -0.11      2.13 o 
   6   1  11        0.20        1.48      6.86 o 
  -7   2  11        3.99        0.63      3.50 o 
  -6   2  11        0.99        2.60      1.76 o 
  -5   2  11       60.89       75.98      2.69 o 
  -4   2  11      536.15      521.11      4.80 o 
  -3   2  11        5.39        0.78      2.15 o 
  -2   2  11     1250.27     1180.02      8.89 o 
  -1   2  11      559.51      464.84      5.67 o 
   0   2  11      426.77      398.21      6.43 o 
   1   2  11      212.02      213.36      5.60 o 
   2   2  11       70.28       72.62      6.22 o 
   3   2  11      481.67      452.11     14.99 o 
   4   2  11        0.97       -0.77      4.35 o 
   5   2  11        3.73        1.84      3.26 o 
   6   2  11       26.04        1.18      5.17 o 
  -7   3  11       16.74       10.99      5.61 o 
  -6   3  11        1.38       -0.35      1.54 o 
  -5   3  11       14.82        9.33      1.65 o 
  -4   3  11      118.96      146.73      5.17 o 
  -3   3  11        1.85        1.59      3.76 o 
  -2   3  11      515.62      553.69      8.30 o 
  -1   3  11     1978.04     1879.88     15.84 o 
   0   3  11      219.29      186.14      4.32 o 
   1   3  11     2517.46     2498.52     25.42 o 
   2   3  11      131.41      144.90      6.83 o 
   3   3  11       60.79       78.32      6.86 o 
   4   3  11       23.47       21.42      6.51 o 
   5   3  11        0.15       -0.49      4.09 o 
   6   3  11        7.67        0.86      3.84 o 
  -7   4  11        1.63        5.82      4.31 o 
  -6   4  11       13.11       13.04      4.11 o 
  -5   4  11       39.68       42.97      3.07 o 
  -4   4  11     1290.02     1259.56     17.70 o 
  -3   4  11       51.77       43.21      4.24 o 
  -2   4  11      127.25      147.02      4.75 o 
  -1   4  11      395.92      421.05      6.46 o 
   0   4  11       98.40       79.39      3.18 o 
   1   4  11        2.17        3.00      3.45 o 
   2   4  11      120.27      138.65      6.45 o 
   3   4  11      139.69      148.44      8.62 o 
   4   4  11       28.50       22.29      2.91 o 
   5   4  11        6.26        0.75      4.44 o 
   6   4  11        0.73        1.05      5.09 o 
  -7   5  11       19.58       20.54      8.36 o 
  -6   5  11        9.13        0.86      3.62 o 
  -5   5  11       67.40       68.24      5.28 o 
  -4   5  11      156.20      148.67     19.86 o 
  -3   5  11      424.51      397.26      8.71 o 
  -2   5  11       36.35       42.87      6.34 o 
  -1   5  11      158.62      161.59      6.21 o 
   0   5  11        1.81       -0.32      1.79 o 
   1   5  11       97.70       80.91      4.06 o 
   2   5  11       28.92       36.48      5.48 o 
   3   5  11        0.70        4.52      5.01 o 
   4   5  11       12.03        5.72      2.67 o 
   5   5  11       94.22      153.67      8.42 o 
   6   5  11       30.70        4.79      7.74 o 
  -7   6  11        0.51        4.20      4.66 o 
  -6   6  11        1.82        1.25      3.35 o 
  -5   6  11       51.22       40.96      6.04 o 
  -4   6  11        4.98        4.78      3.29 o 
  -3   6  11      587.65      633.47     10.80 o 
  -2   6  11      512.04      512.35      9.21 o 
  -1   6  11      541.80      519.35      6.31 o 
   0   6  11      249.22      297.52      6.06 o 
   1   6  11      108.43      122.53      4.35 o 
   2   6  11       43.67       48.58      5.95 o 
   3   6  11      226.73      226.52      5.91 o 
   4   6  11        9.50       10.10      7.36 o 
   5   6  11        6.82        5.09      5.95 o 
   6   6  11       18.73       15.43      7.20 o 
  -7   7  11       15.34       11.23      5.49 o 
  -6   7  11        7.36        9.72      5.37 o 
  -5   7  11      108.05      111.92      5.32 o 
  -4   7  11        9.71       23.14      5.51 o 
  -3   7  11        5.11        4.33      3.41 o 
  -2   7  11       12.18       11.50      4.11 o 
  -1   7  11      531.39      561.82      7.68 o 
   0   7  11      887.46      887.26     11.24 o 
   1   7  11        3.89        9.96      3.81 o 
   2   7  11       16.34       27.48      4.11 o 
   3   7  11        1.00        2.96      3.49 o 
   4   7  11       48.20       56.88     20.85 o 
   5   7  11       13.83       16.85      9.36 o 
  -7   8  11        0.25        4.66      5.10 o 
  -6   8  11       27.01       15.58      4.00 o 
  -5   8  11       92.41       87.79      5.82 o 
  -4   8  11       77.70       66.24      6.98 o 
  -3   8  11       27.45       21.97      4.52 o 
  -2   8  11      109.71      112.52      2.47 o 
  -1   8  11       53.69       69.55      2.81 o 
   0   8  11        0.10        4.50      2.87 o 
   1   8  11       18.21       25.82      3.29 o 
   2   8  11      276.67      319.98      7.26 o 
   3   8  11        2.52        0.29      1.75 o 
   4   8  11       14.50        6.36      6.71 o 
   5   8  11        8.58        8.06      7.35 o 
  -6   9  11        8.77       12.87      5.55 o 
  -5   9  11       91.01      107.29      7.63 o 
  -4   9  11        0.00       -4.63      5.16 o 
  -3   9  11        0.10       -0.89      3.06 o 
  -2   9  11       14.33       17.12      1.71 o 
  -1   9  11       85.42       86.52      3.30 o 
   0   9  11      336.55      340.15      6.74 o 
   1   9  11       39.54       54.90      4.84 o 
   2   9  11        4.34        8.63      3.34 o 
   3   9  11      109.59      159.72     10.87 o 
   4   9  11        2.63       -2.17      8.52 o 
   5   9  11        1.07        0.31      4.67 o 
  -6  10  11        0.02        2.13      4.75 o 
  -5  10  11      142.10      165.47      8.22 o 
  -4  10  11       50.78       63.46      7.63 o 
  -3  10  11        0.19        1.37      3.23 o 
  -2  10  11      160.03      166.10      3.92 o 
  -1  10  11      127.75      131.68      3.68 o 
   0  10  11      631.34      687.80      9.72 o 
   1  10  11      105.77      106.44      6.91 o 
   2  10  11       23.72       17.20      2.57 o 
   3  10  11       43.88       51.12      8.71 o 
   4  10  11       67.18       -0.55      7.21 o 
   5  10  11        0.01       -0.85      5.14 o 
  -6  11  11        9.03       -1.42      4.90 o 
  -5  11  11        3.20        4.84      5.37 o 
  -4  11  11        0.88        2.36     11.09 o 
  -3  11  11        2.72        0.52      1.99 o 
  -2  11  11       71.52       82.38      4.26 o 
  -1  11  11      262.41      279.41      8.53 o 
   0  11  11      142.41      159.38      5.57 o 
   1  11  11      876.08      877.39     12.80 o 
   2  11  11       74.59       75.78      3.64 o 
   3  11  11        2.65       -5.32      6.22 o 
   4  11  11        2.53       -0.44      7.96 o 
   5  11  11        0.16       -1.09      8.10 o 
  -6  12  11       15.79       24.12     11.17 o 
  -5  12  11        1.76        4.57      4.51 o 
  -4  12  11        9.20       10.63      4.23 o 
  -3  12  11       90.17       94.86      3.62 o 
  -2  12  11      180.79      190.58      5.09 o 
  -1  12  11      212.72      242.48      7.02 o 
   0  12  11      728.92      746.93     15.51 o 
   1  12  11        0.61        1.36      2.45 o 
   2  12  11       17.94       14.38      5.43 o 
   3  12  11       27.23       27.99      7.16 o 
   4  12  11        6.46        9.34      9.23 o 
   5  12  11       14.28        7.18      8.98 o 
  -6  13  11        6.52        5.75      7.17 o 
  -5  13  11        4.98        9.70      7.53 o 
  -4  13  11       24.57       18.28      8.41 o 
  -3  13  11       48.04       48.92      3.24 o 
  -2  13  11        0.60       -1.50      2.59 o 
  -1  13  11       12.68       10.37      2.87 o 
   0  13  11       89.23       98.67      4.92 o 
   1  13  11      114.40      132.93      4.79 o 
   2  13  11      119.19      130.79      7.38 o 
   3  13  11      113.70      136.89      9.39 o 
   4  13  11        0.06        3.68      6.50 o 
  -5  14  11        7.40        9.36      9.90 o 
  -4  14  11        6.73        9.16      6.42 o 
  -3  14  11        0.24        5.26      3.47 o 
  -2  14  11        8.34       15.75      3.41 o 
  -1  14  11       20.36       17.79      3.51 o 
   0  14  11       12.04        8.43      2.79 o 
   1  14  11       53.76       68.06      5.89 o 
   2  14  11        6.16        6.00      4.98 o 
   3  14  11        2.31        4.97      5.92 o 
   4  14  11       33.76       30.76     15.35 o 
  -5  15  11        6.39        1.50      8.81 o 
  -4  15  11       22.69        6.07      8.47 o 
  -3  15  11        0.65        2.95      2.87 o 
  -2  15  11      104.16      117.95      6.79 o 
  -1  15  11        3.73        0.98      2.39 o 
   0  15  11        0.94        0.27      3.22 o 
   1  15  11      211.26      248.79      9.36 o 
   2  15  11      113.58      149.07      9.14 o 
   3  15  11       48.07       67.52     13.74 o 
   4  15  11        1.13        2.35      5.32 o 
  -5  16  11       11.61        7.12      9.15 o 
  -4  16  11        0.06        0.37      7.29 o 
  -3  16  11        9.36        7.59      4.81 o 
  -2  16  11      169.18      181.78     10.91 o 
  -1  16  11       36.65       29.33      4.95 o 
   0  16  11       22.40       19.22      5.00 o 
   1  16  11       62.46       60.17      8.48 o 
   2  16  11        0.05        0.30      5.31 o 
   3  16  11       39.21       68.66     17.78 o 
   4  16  11       11.76        6.07      7.16 o 
  -4  17  11        9.03        0.14      6.25 o 
  -3  17  11        1.03        2.25      4.44 o 
  -2  17  11        0.07       -1.84      4.38 o 
  -1  17  11        2.32       -0.85      3.23 o 
   0  17  11        7.23        5.78      5.03 o 
   1  17  11        0.78       -5.16      6.26 o 
   2  17  11        6.39       20.36      8.84 o 
   3  17  11       21.12       19.31      7.85 o 
  -4  18  11       34.50       31.12     29.80 o 
  -3  18  11        5.11        3.41      4.92 o 
  -2  18  11        3.52        5.97      5.71 o 
  -1  18  11        0.33        1.70      3.91 o 
   0  18  11       10.48        9.30      4.42 o 
   1  18  11       39.00       37.57      6.79 o 
   2  18  11        4.55        5.73      5.62 o 
   3  18  11       45.51       55.86     15.28 o 
  -4  19  11        9.02       -1.85      8.35 o 
  -3  19  11        5.93        6.89      6.08 o 
  -2  19  11        8.25        4.14      4.57 o 
  -1  19  11       84.81       84.15     17.14 o 
   0  19  11        5.12        6.15      4.37 o 
   1  19  11       46.95       67.45      8.28 o 
   2  19  11        2.01        3.92      6.90 o 
  -3  20  11        0.00        1.80      6.40 o 
  -2  20  11       11.92       13.63      5.75 o 
  -1  20  11        0.81       -0.73      4.41 o 
   0  20  11       10.23        3.62      4.11 o 
   1  20  11       19.61        9.92      6.53 o 
   2  20  11        2.26        0.62      5.57 o 
  -2  21  11       17.04       12.09      6.24 o 
  -1  21  11       29.36       14.89      6.82 o 
   0  21  11       36.01       -1.02      5.92 o 
   1  21  11        0.02        3.04      5.77 o 
  -1  22  11        0.69        4.09      5.28 o 
  -6   0  12        4.80        6.83      2.66 o 
  -4   0  12     1109.55     1178.06     14.29 o 
  -2   0  12       17.46       26.61      2.95 o 
   0   0  12     3141.91     3207.25     48.85 o 
   2   0  12       13.85       15.23      7.16 o 
   4   0  12      119.99      130.51     11.71 o 
   6   0  12       15.04        5.40     10.38 o 
  -7   1  12        0.01        6.31      8.51 o 
  -6   1  12        0.12       -0.53      1.44 o 
  -5   1  12       10.95        5.79      2.04 o 
  -4   1  12      674.94      634.45      5.83 o 
  -3   1  12     1712.88     1701.96     18.05 o 
  -2   1  12      913.84      959.16      8.10 o 
  -1   1  12       58.66       62.17      2.80 o 
   0   1  12      441.21      433.73      7.14 o 
   1   1  12      408.65      430.63      7.88 o 
   2   1  12       35.04       34.81      4.80 o 
   3   1  12      471.43      526.88     13.72 o 
   4   1  12       25.34       16.15      9.11 o 
   5   1  12        6.02       -0.08      2.80 o 
   6   1  12        2.12        0.19      7.01 o 
  -7   2  12       33.23       27.45      7.50 o 
  -6   2  12       17.94       14.38      3.03 o 
  -5   2  12        6.61        6.45      1.40 o 
  -4   2  12       10.29       13.63      3.51 o 
  -3   2  12      418.36      447.65      9.20 o 
  -2   2  12       56.62       58.49      1.93 o 
  -1   2  12      411.77      456.33      6.18 o 
   0   2  12      760.41      776.51     10.02 o 
   1   2  12      159.75      162.46      5.92 o 
   2   2  12        1.38       -0.46      3.41 o 
   3   2  12      576.50      641.70     14.84 o 
   4   2  12        0.95       -2.84      4.97 o 
   5   2  12        5.60        3.63      3.14 o 
   6   2  12       13.17       -0.75      6.16 o 
  -7   3  12        0.03        0.38      3.69 o 
  -6   3  12       10.66        7.11      2.44 o 
  -5   3  12      121.78      124.33      5.07 o 
  -4   3  12      513.64      501.53     13.33 o 
  -3   3  12       34.94       34.86      4.80 o 
  -2   3  12      355.25      388.46      7.56 o 
  -1   3  12        2.12        1.09      1.30 o 
   0   3  12     1513.24     1440.54     15.58 o 
   1   3  12      190.70      201.58      6.54 o 
   2   3  12      111.43      119.42      6.19 o 
   3   3  12      105.59      101.95      7.17 o 
   4   3  12        0.04       -2.45      5.66 o 
   5   3  12       32.71       24.23     10.34 o 
   6   3  12       17.70       -0.02      4.77 o 
  -7   4  12       42.37       53.08      6.51 o 
  -6   4  12       43.93       49.71     16.38 o 
  -5   4  12        6.01        5.48      3.22 o 
  -4   4  12       10.71        7.58      4.03 o 
  -3   4  12       91.20       62.88      4.59 o 
  -2   4  12      524.37      496.11      9.31 o 
  -1   4  12        5.44        2.65      1.48 o 
   0   4  12       99.52       93.90      3.73 o 
   1   4  12        9.77       12.61      5.01 o 
   2   4  12        7.10        7.61      5.63 o 
   3   4  12      183.41      202.39      8.91 o 
   4   4  12       19.47       10.97      6.98 o 
   5   4  12        7.45        2.12      4.48 o 
  -7   5  12        0.36       -3.62      3.62 o 
  -6   5  12       26.96        8.50      6.60 o 
  -5   5  12        0.01        2.18      3.69 o 
  -4   5  12      119.28      141.00      6.00 o 
  -3   5  12     1670.44     1618.26     20.41 o 
  -2   5  12       67.51       82.24      5.77 o 
  -1   5  12       33.95       35.14      3.35 o 
   0   5  12      274.81      264.22      5.04 o 
   1   5  12      123.25      132.79      4.72 o 
   2   5  12      115.85      115.46      7.57 o 
   3   5  12      138.70      159.08      9.86 o 
   4   5  12       73.05       68.01     12.33 o 
   5   5  12        1.21        1.74      4.83 o 
  -7   6  12        4.85       -3.95      4.49 o 
  -6   6  12       12.56        7.71      4.59 o 
  -5   6  12        6.31        4.46      3.60 o 
  -4   6  12       75.24      115.42      6.61 o 
  -3   6  12       14.73       15.85      7.67 o 
  -2   6  12       72.57       92.95      4.98 o 
  -1   6  12       91.11      104.78      4.20 o 
   0   6  12       14.48       31.78      4.04 o 
   1   6  12      317.42      270.21      6.98 o 
   2   6  12        1.17        3.97      2.28 o 
   3   6  12       24.51       23.62      3.59 o 
   4   6  12       30.51       10.58     10.16 o 
   5   6  12       22.40       23.15     11.03 o 
  -7   7  12        7.35        0.32      7.01 o 
  -6   7  12        6.23        1.39      3.48 o 
  -5   7  12       16.33        9.94      4.48 o 
  -4   7  12       11.35        7.26      4.91 o 
  -3   7  12       11.82       11.52      4.55 o 
  -2   7  12       41.58       43.35      4.67 o 
  -1   7  12      446.14      488.08      8.09 o 
   0   7  12      322.12      307.53      7.43 o 
   1   7  12      170.32      148.52      5.32 o 
   2   7  12       23.16       29.64      3.51 o 
   3   7  12      117.86       79.60      7.62 o 
   4   7  12       85.04       -0.07      9.38 o 
   5   7  12        6.72       13.27      7.30 o 
  -6   8  12        2.28        1.19      3.60 o 
  -5   8  12       24.53       25.22      5.16 o 
  -4   8  12      280.60      291.14     14.31 o 
  -3   8  12        0.14        0.03      2.96 o 
  -2   8  12       12.42        7.57      1.26 o 
  -1   8  12        3.94        2.59      2.35 o 
   0   8  12      249.89      250.94      7.08 o 
   1   8  12        4.09       13.45      4.81 o 
   2   8  12      149.19      158.80      6.40 o 
   3   8  12       40.98       33.57      8.73 o 
   4   8  12       53.94       73.88     27.22 o 
   5   8  12        1.77        0.45      4.82 o 
  -6   9  12       78.72       68.79      6.76 o 
  -5   9  12       64.63       86.33      6.10 o 
  -4   9  12       29.56       31.77      5.74 o 
  -3   9  12      195.65      187.26      9.36 o 
  -2   9  12      298.27      302.52      5.28 o 
  -1   9  12       42.86       45.08      3.85 o 
   0   9  12      425.10      432.32      7.29 o 
   1   9  12      187.86      162.48      5.62 o 
   2   9  12       33.96       40.43      4.87 o 
   3   9  12      298.30      333.25     15.94 o 
   4   9  12       86.50       17.52     21.42 o 
   5   9  12        0.41        0.05      4.89 o 
  -6  10  12        2.00        4.18      5.99 o 
  -5  10  12       64.75       86.46      8.93 o 
  -4  10  12       35.84       36.89      7.22 o 
  -3  10  12        7.43        7.00      5.79 o 
  -2  10  12      130.74      108.39      5.35 o 
  -1  10  12       20.88       24.94      3.87 o 
   0  10  12       27.36       39.25      3.46 o 
   1  10  12      146.50      144.72      5.55 o 
   2  10  12       18.59       17.34      3.88 o 
   3  10  12       10.38        5.68      6.34 o 
   4  10  12       38.52       23.72     19.98 o 
   5  10  12       10.28        1.46      6.29 o 
  -6  11  12        2.93        1.57      6.75 o 
  -5  11  12        0.04       -0.72      4.42 o 
  -4  11  12       21.97       18.59      9.13 o 
  -3  11  12       16.29       16.27      7.24 o 
  -2  11  12      148.17      153.78      4.62 o 
  -1  11  12       56.68       67.33      3.85 o 
   0  11  12      458.31      488.21      7.95 o 
   1  11  12        0.11        1.43      2.49 o 
   2  11  12        3.60       -0.18      2.13 o 
   3  11  12       75.19       96.14     29.12 o 
   4  11  12       21.28        8.05      7.52 o 
   5  11  12       16.42        4.99      6.92 o 
  -6  12  12        1.05       15.10     12.66 o 
  -5  12  12       26.49       33.56      6.65 o 
  -4  12  12       37.24       16.59     14.00 o 
  -3  12  12       70.78       65.22      4.33 o 
  -2  12  12      117.12      103.89      4.23 o 
  -1  12  12       68.18       74.38      4.01 o 
   0  12  12        3.45        5.80      2.92 o 
   1  12  12        2.02       -1.40      3.12 o 
   2  12  12      123.73      136.59      7.88 o 
   3  12  12       67.26       59.57      8.88 o 
   4  12  12       21.53        4.87      7.52 o 
  -6  13  12        0.15       -1.30      5.63 o 
  -5  13  12       12.33       23.44     10.95 o 
  -4  13  12       10.48        3.31      8.10 o 
  -3  13  12       14.09       13.89      2.30 o 
  -2  13  12      101.54       97.06      5.54 o 
  -1  13  12       60.33       61.43      4.07 o 
   0  13  12      197.38      209.19     11.65 o 
   1  13  12       55.76       48.29      6.17 o 
   2  13  12        0.34        4.10      4.76 o 
   3  13  12        0.02       -4.71      5.48 o 
   4  13  12        0.62        1.88      7.50 o 
  -5  14  12       16.29       34.93     12.45 o 
  -4  14  12        8.44       17.77     16.54 o 
  -3  14  12       94.44       88.90      7.43 o 
  -2  14  12        9.16        5.99      3.08 o 
  -1  14  12       64.39       67.31      4.07 o 
   0  14  12       20.91       21.69      4.80 o 
   1  14  12        3.44        1.49      2.52 o 
   2  14  12        9.45        8.95      6.79 o 
   3  14  12        0.57        6.20      6.22 o 
   4  14  12        0.53       -0.12      6.12 o 
  -5  15  12        1.00       -0.58      6.82 o 
  -4  15  12       19.09       17.28     14.98 o 
  -3  15  12       25.48        8.43      2.49 o 
  -2  15  12        5.77        3.63      2.41 o 
  -1  15  12      194.54      215.71      7.40 o 
   0  15  12        8.61       11.12      3.98 o 
   1  15  12        5.02        5.57      5.35 o 
   2  15  12       17.98       27.43      6.24 o 
   3  15  12       27.93       20.73      9.31 o 
   4  15  12        5.23        2.74      6.51 o 
  -5  16  12       22.16       40.05     22.82 o 
  -4  16  12        1.61        6.56      9.67 o 
  -3  16  12       14.08        5.94      3.33 o 
  -2  16  12       13.19        6.51      3.06 o 
  -1  16  12       36.23       33.83      7.84 o 
   0  16  12       92.87      111.92     21.84 o 
   1  16  12        8.54       11.57      5.14 o 
   2  16  12        9.28       10.67      5.95 o 
   3  16  12        3.74        6.93      6.34 o 
  -4  17  12       13.47       14.29     15.33 o 
  -3  17  12        4.03        2.27      4.28 o 
  -2  17  12        3.66        3.73      3.16 o 
  -1  17  12       17.47       10.93      5.12 o 
   0  17  12        6.52        1.97      3.34 o 
   1  17  12       37.15       32.12      7.58 o 
   2  17  12        1.24        1.34      5.17 o 
   3  17  12       25.80       16.50      9.05 o 
  -4  18  12       15.18        1.65      9.54 o 
  -3  18  12        0.24        0.99      5.83 o 
  -2  18  12        2.05       -1.12      3.36 o 
  -1  18  12        0.23        4.18      3.49 o 
   0  18  12        0.00        1.99      3.51 o 
   1  18  12       18.32       28.92      6.34 o 
   2  18  12        2.80        2.35      4.99 o 
   3  18  12       56.88       71.62     16.48 o 
  -3  19  12        0.23       -0.35      5.53 o 
  -2  19  12        3.28       -0.10      3.28 o 
  -1  19  12        0.08        1.92      3.80 o 
   0  19  12        0.10        0.17      3.14 o 
   1  19  12        5.63       -2.07      5.64 o 
   2  19  12        2.80       -3.22      7.21 o 
  -3  20  12        0.44       -0.01      5.62 o 
  -2  20  12        3.51        2.59      3.90 o 
  -1  20  12        0.15        3.60      3.92 o 
   0  20  12       15.10        9.89      4.73 o 
   1  20  12        4.94        8.57      5.98 o 
  -2  21  12        6.82        0.33      3.66 o 
  -1  21  12       19.53       11.12      7.10 o 
   0  21  12       15.12        8.38      4.90 o 
  -7   0  13        0.62       14.33      9.67 o 
  -5   0  13       12.87       23.22      3.35 o 
  -3   0  13      201.85      237.18      6.52 o 
  -1   0  13       20.82       16.83      2.93 o 
   1   0  13      530.29      551.00     15.80 o 
   3   0  13       60.15       52.24     10.71 o 
   5   0  13       43.48       15.10     14.86 o 
  -7   1  13       12.25       20.81      8.74 o 
  -6   1  13       45.20       58.15      3.16 o 
  -5   1  13       41.75       32.58      1.80 o 
  -4   1  13       53.40       59.09      2.80 o 
  -3   1  13      866.68      896.10     22.59 o 
  -2   1  13      143.47      132.53      2.83 o 
  -1   1  13        0.33        0.77      1.69 o 
   0   1  13       79.18      107.05      4.76 o 
   1   1  13      120.20      142.57      5.88 o 
   2   1  13      352.52      401.49     10.66 o 
   3   1  13      343.03      375.16     11.02 o 
   4   1  13        0.83       -3.32      5.19 o 
   5   1  13        5.76       -0.64      2.40 o 
  -7   2  13        2.59       -8.79      8.79 o 
  -6   2  13        4.48        6.93      4.11 o 
  -5   2  13       12.48        4.78      2.98 o 
  -4   2  13      384.49      384.57      6.40 o 
  -3   2  13      103.50      115.82      3.69 o 
  -2   2  13      233.03      217.14      3.35 o 
  -1   2  13       43.27       45.22      3.28 o 
   0   2  13       34.90       35.95      3.76 o 
   1   2  13      884.92      841.26     12.57 o 
   2   2  13       31.65       36.34      5.28 o 
   3   2  13        1.37       -2.04      4.98 o 
   4   2  13        1.30        0.40      5.13 o 
   5   2  13        1.59       -1.52      3.90 o 
  -7   3  13        0.26        6.21     11.35 o 
  -6   3  13        0.14       -2.19      3.38 o 
  -5   3  13        8.57       12.56      3.82 o 
  -4   3  13        2.60       -1.40      4.03 o 
  -3   3  13       55.90       50.67      3.93 o 
  -2   3  13     1088.45     1145.09     13.94 o 
  -1   3  13       13.58       20.80      2.54 o 
   0   3  13      341.36      346.90      6.40 o 
   1   3  13       35.80       33.40      4.61 o 
   2   3  13       43.98       57.45      5.61 o 
   3   3  13      278.40      295.94     10.94 o 
   4   3  13        2.28        3.65      5.86 o 
   5   3  13        4.66        2.77      4.23 o 
  -7   4  13        4.35        3.68      4.07 o 
  -6   4  13        0.59        2.15      3.31 o 
  -5   4  13        3.76        3.55      3.76 o 
  -4   4  13      168.08      175.10      7.54 o 
  -3   4  13       13.15       10.55      3.56 o 
  -2   4  13      514.76      480.87      9.92 o 
  -1   4  13      280.31      283.13      4.33 o 
   0   4  13      174.74      182.38      4.69 o 
   1   4  13      217.95      222.19      7.11 o 
   2   4  13       59.43       46.72      6.81 o 
   3   4  13        1.27        4.41      4.66 o 
   4   4  13       35.94       38.27     17.16 o 
   5   4  13       16.51        4.30      4.70 o 
  -7   5  13        0.62       -0.94      4.03 o 
  -6   5  13        6.25        2.32      5.14 o 
  -5   5  13        1.56        0.69      3.39 o 
  -4   5  13       18.12       24.54      4.33 o 
  -3   5  13      153.84      156.35      7.03 o 
  -2   5  13       64.08       69.48      5.15 o 
  -1   5  13       13.45       13.38      3.24 o 
   0   5  13       41.14       37.15      3.16 o 
   1   5  13      108.88       99.15      5.06 o 
   2   5  13        2.30       -0.55      3.93 o 
   3   5  13        0.16        2.12      4.94 o 
   4   5  13        0.00       -0.10      1.66 o 
   5   5  13        3.67        0.39      4.92 o 
  -7   6  13        0.15        1.45      4.43 o 
  -6   6  13        0.02        0.63      4.10 o 
  -5   6  13        0.58        0.45      3.03 o 
  -4   6  13       19.86       16.97      4.21 o 
  -3   6  13      328.26      258.72      7.27 o 
  -2   6  13       39.19       34.24      4.90 o 
  -1   6  13      594.76      609.09      8.87 o 
   0   6  13       17.85       22.54      3.61 o 
   1   6  13      742.04      812.53     11.76 o 
   2   6  13      195.21      199.70      5.41 o 
   3   6  13       29.24       42.76      4.05 o 
   4   6  13       39.44       15.48     13.56 o 
   5   6  13        0.76        2.82      5.76 o 
  -6   7  13       51.38       43.79     12.22 o 
  -5   7  13       13.99        7.78      4.49 o 
  -4   7  13      112.75      104.60      7.42 o 
  -3   7  13       42.84       46.80      4.76 o 
  -2   7  13        1.92        2.10      3.77 o 
  -1   7  13       75.39       78.76      3.99 o 
   0   7  13      279.75      286.92      6.54 o 
   1   7  13       28.71       33.01      3.88 o 
   2   7  13        6.81        5.08      3.67 o 
   3   7  13      164.56      144.05     12.01 o 
   4   7  13       50.34       14.80     17.86 o 
   5   7  13        1.50       -1.27      5.05 o 
  -6   8  13       19.10        7.98      6.39 o 
  -5   8  13       57.22       47.00      6.46 o 
  -4   8  13      162.79      155.18     11.00 o 
  -3   8  13       84.14       97.58      7.57 o 
  -2   8  13      161.86      140.55      3.84 o 
  -1   8  13      125.08      150.43      3.78 o 
   0   8  13        7.56       11.15      3.56 o 
   1   8  13       40.54       45.00      5.43 o 
   2   8  13      263.05      284.98      7.92 o 
   3   8  13        0.14        1.40      1.58 o 
   4   8  13        0.59       -1.72      6.44 o 
   5   8  13        0.21       -2.70      5.58 o 
  -6   9  13        0.27        0.48      4.49 o 
  -5   9  13       33.82       33.08     12.64 o 
  -4   9  13       38.40       43.98      7.05 o 
  -3   9  13       16.17       24.00      5.39 o 
  -2   9  13        5.92       16.41      6.14 o 
  -1   9  13       24.54       23.84      3.04 o 
   0   9  13       69.79       91.31      4.79 o 
   1   9  13      457.32      513.81     10.85 o 
   2   9  13       63.64       58.35      3.76 o 
   3   9  13       40.47       32.82      6.95 o 
   4   9  13        0.04       -0.89      6.81 o 
   5   9  13        9.41        2.36      6.67 o 
  -6  10  13        1.82        2.53      5.54 o 
  -5  10  13       14.51        7.89      5.61 o 
  -4  10  13       13.06        7.73      6.12 o 
  -3  10  13       81.76       84.64      7.77 o 
  -2  10  13       18.69       10.74      2.14 o 
  -1  10  13       40.20       49.49      3.07 o 
   0  10  13       19.41       23.23      3.64 o 
   1  10  13       17.36       19.76      4.53 o 
   2  10  13       91.67       91.70      6.24 o 
   3  10  13       50.55       19.12     15.96 o 
   4  10  13        0.55       -5.64      7.22 o 
   5  10  13        1.42        1.28      5.88 o 
  -6  11  13        1.59        4.50      9.66 o 
  -5  11  13      104.63       99.80      7.40 o 
  -4  11  13        4.78        0.67      4.36 o 
  -3  11  13        6.82        6.96      4.47 o 
  -2  11  13       61.21       63.64      3.38 o 
  -1  11  13       66.36       75.56      3.63 o 
   0  11  13      865.29      930.51     13.39 o 
   1  11  13       40.59       38.43      3.98 o 
   2  11  13       35.78       39.32      3.39 o 
   3  11  13       12.10        7.87      6.92 o 
   4  11  13       11.29       11.68     10.51 o 
  -6  12  13        2.91        2.84      5.54 o 
  -5  12  13        1.98       -2.93      5.88 o 
  -4  12  13       63.06       54.23     11.81 o 
  -3  12  13        9.75        6.67      5.39 o 
  -2  12  13       30.29       25.07      2.58 o 
  -1  12  13      107.19      119.79      5.52 o 
   0  12  13       14.08        9.28      4.09 o 
   1  12  13       43.11       47.83      3.82 o 
   2  12  13        8.75       10.05      3.51 o 
   3  12  13       18.55       20.47     10.44 o 
   4  12  13        0.75        0.50      7.97 o 
  -5  13  13        6.03        1.12     12.97 o 
  -4  13  13       82.06      106.58     10.43 o 
  -3  13  13       11.00        8.49      1.76 o 
  -2  13  13       24.07       26.20      2.74 o 
  -1  13  13       38.87       33.18      4.91 o 
   0  13  13        2.53       -0.71      2.89 o 
   1  13  13        3.14        1.06      4.35 o 
   2  13  13       69.83       59.00      9.24 o 
   3  13  13        1.13       -2.72      5.40 o 
   4  13  13       18.70       13.11      7.33 o 
  -5  14  13        7.42        4.89      7.70 o 
  -4  14  13        3.48       15.02     17.31 o 
  -3  14  13        6.80        4.41      2.21 o 
  -2  14  13       35.80       34.40      3.36 o 
  -1  14  13       61.49       72.54      4.15 o 
   0  14  13      113.38      114.27      6.67 o 
   1  14  13        0.17        2.90      3.33 o 
   2  14  13        0.10        1.01      5.36 o 
   3  14  13        8.27       15.25      6.59 o 
   4  14  13        0.02       -3.12      8.83 o 
  -5  15  13        3.13        0.59      7.00 o 
  -4  15  13        1.27       -0.09      5.81 o 
  -3  15  13        1.34       -0.85      2.28 o 
  -2  15  13       36.96       38.85      8.20 o 
  -1  15  13        6.14        5.06      3.35 o 
   0  15  13        0.33       -0.06      3.07 o 
   1  15  13        4.93       11.66      5.44 o 
   2  15  13       79.64      103.70      7.93 o 
   3  15  13        0.82        6.14      6.44 o 
  -5  16  13        5.59       -6.48      8.97 o 
  -4  16  13        4.00        2.18      7.53 o 
  -3  16  13        1.76        0.59      4.31 o 
  -2  16  13        2.17        1.97      2.48 o 
  -1  16  13        9.84       12.66      4.38 o 
   0  16  13       43.27       33.99      7.59 o 
   1  16  13      144.32      158.59      8.49 o 
   2  16  13        0.48        1.61      5.47 o 
   3  16  13       17.88       20.86      8.11 o 
  -4  17  13        3.78       17.57     17.87 o 
  -3  17  13        0.84       -0.18      4.84 o 
  -2  17  13        8.37        3.26      2.87 o 
  -1  17  13       40.40        8.86      6.53 o 
   0  17  13       42.73       30.64     11.78 o 
   1  17  13        8.02       16.38      6.67 o 
   2  17  13       45.50       69.94     14.69 o 
   3  17  13        5.60        2.69      9.95 o 
  -4  18  13        0.12        2.13      8.30 o 
  -3  18  13        0.01        0.18      5.06 o 
  -2  18  13        0.03        1.93      3.96 o 
  -1  18  13       22.58       14.37      6.77 o 
   0  18  13       23.25       12.42      5.91 o 
   1  18  13        4.38       13.75      6.39 o 
   2  18  13       24.02       23.33      7.72 o 
  -3  19  13        0.32       -0.42      5.70 o 
  -2  19  13        1.75        1.79      4.48 o 
  -1  19  13        2.69        3.90      4.10 o 
   0  19  13       24.31        9.26      6.15 o 
   1  19  13       10.49       11.25      7.80 o 
   2  19  13       16.41       15.74      6.89 o 
  -2  20  13        0.26        2.36      4.11 o 
  -1  20  13        2.52        1.74      3.76 o 
   0  20  13        9.05       -0.36      5.61 o 
   1  20  13        0.69       -1.75      6.15 o 
  -1  21  13        7.65        3.89      4.42 o 
  -6   0  14      159.31      143.00     14.71 o 
  -4   0  14      196.47      170.25      5.77 o 
  -2   0  14      123.82      117.26      3.50 o 
   0   0  14       48.12       53.05      8.17 o 
   2   0  14      802.02      810.14     21.50 o 
   4   0  14        1.67       -0.62      6.86 o 
  -7   1  14        5.09       16.46      7.30 o 
  -6   1  14        3.30        2.28      3.32 o 
  -5   1  14       24.89       23.13      2.56 o 
  -4   1  14      229.16      213.62      4.44 o 
  -3   1  14      485.55      467.17     10.63 o 
  -2   1  14       10.04        4.91      1.54 o 
  -1   1  14      467.63      418.60      5.91 o 
   0   1  14      583.91      579.96      9.54 o 
   1   1  14       10.97        9.88      4.07 o 
   2   1  14        2.65       14.32      5.17 o 
   3   1  14      214.49      235.64      9.52 o 
   4   1  14       34.26       30.53     16.59 o 
   5   1  14        9.13        3.89      4.23 o 
  -7   2  14        1.26        8.66     10.37 o 
  -6   2  14        0.17        2.14      2.60 o 
  -5   2  14        3.57        6.76      3.37 o 
  -4   2  14      121.16      114.86      3.75 o 
  -3   2  14       37.87       37.79      3.92 o 
  -2   2  14       62.07       54.79      2.26 o 
  -1   2  14      269.95      278.03      5.75 o 
   0   2  14      143.50      134.03      4.62 o 
   1   2  14       47.13       49.14      5.40 o 
   2   2  14      206.50      230.79      8.36 o 
   3   2  14       31.32       26.14      5.95 o 
   4   2  14        0.03        4.59      6.21 o 
   5   2  14        2.24       -0.07      3.68 o 
  -7   3  14        7.22       37.58     16.85 o 
  -6   3  14       21.96       13.33      4.60 o 
  -5   3  14        5.57        4.35      2.85 o 
  -4   3  14       12.32       13.72      3.43 o 
  -3   3  14      511.05      470.68      9.72 o 
  -2   3  14       26.54       19.76      1.95 o 
  -1   3  14       42.79       40.40      3.26 o 
   0   3  14        0.08        2.46      2.49 o 
   1   3  14      337.97      337.99      8.36 o 
   2   3  14       83.37       89.10      6.41 o 
   3   3  14       43.78       42.87      6.98 o 
   4   3  14        0.44        1.68      5.56 o 
   5   3  14       32.75       11.22      8.49 o 
  -6   4  14        1.49       -0.26      3.36 o 
  -5   4  14       25.00       31.96      8.77 o 
  -4   4  14      154.47      166.01      8.15 o 
  -3   4  14     1233.92     1158.68     16.32 o 
  -2   4  14       41.15       33.18      2.56 o 
  -1   4  14       82.15       79.24      3.78 o 
   0   4  14      174.58      178.92      5.20 o 
   1   4  14       15.52       12.20      4.51 o 
   2   4  14      447.99      455.80     12.03 o 
   3   4  14       48.86       75.41      7.42 o 
   4   4  14       62.69       64.99     13.71 o 
   5   4  14        1.65        2.73      4.91 o 
  -6   5  14        0.14       -0.73      3.66 o 
  -5   5  14       11.86       11.84      5.34 o 
  -4   5  14        8.65       -0.30      3.01 o 
  -3   5  14       35.34       34.52      4.70 o 
  -2   5  14      228.35      210.09      7.12 o 
  -1   5  14      120.56      115.53      4.29 o 
   0   5  14        6.51        4.79      2.55 o 
   1   5  14      474.21      499.72      8.92 o 
   2   5  14      176.89      173.30     11.17 o 
   3   5  14        0.25        0.66      4.69 o 
   4   5  14      103.03       98.32     17.48 o 
   5   5  14       12.44        6.20      5.97 o 
  -6   6  14        2.02        3.34      4.86 o 
  -5   6  14       27.97       15.96      8.50 o 
  -4   6  14        3.62        3.72      3.73 o 
  -3   6  14      239.41      260.27      7.23 o 
  -2   6  14      243.83      237.60      7.05 o 
  -1   6  14        8.86       11.61      2.65 o 
   0   6  14        5.28        5.17      2.98 o 
   1   6  14       16.31       17.04      3.83 o 
   2   6  14       25.89       21.51      3.50 o 
   3   6  14       43.80       43.00      4.77 o 
   4   6  14        1.47       -0.14      5.29 o 
   5   6  14       26.20       11.17     10.17 o 
  -6   7  14        1.36        4.73      6.22 o 
  -5   7  14       26.58       35.62      7.43 o 
  -4   7  14       22.41       20.86      6.80 o 
  -3   7  14      152.04      164.94     15.92 o 
  -2   7  14       34.77       29.17      7.35 o 
  -1   7  14      159.55      146.74      4.09 o 
   0   7  14      107.36      111.28      5.20 o 
   1   7  14        2.12        5.99      4.42 o 
   2   7  14       47.55       69.41      5.43 o 
   3   7  14        1.17        2.97      2.33 o 
   4   7  14        3.59        0.27      6.42 o 
   5   7  14       27.66        6.63      8.04 o 
  -6   8  14       53.19       39.62     25.93 o 
  -5   8  14       22.17       15.39      6.37 o 
  -4   8  14        0.24        3.57      5.12 o 
  -3   8  14      148.55      161.33      7.52 o 
  -2   8  14       67.38       49.33      4.70 o 
  -1   8  14      317.76      320.95      6.03 o 
   0   8  14      123.87      147.34      5.73 o 
   1   8  14      262.89      285.68      7.18 o 
   2   8  14      386.40      374.21      8.70 o 
   3   8  14       58.56       66.09     12.66 o 
   4   8  14       22.81       11.33     10.23 o 
   5   8  14        9.99        1.70      5.67 o 
  -6   9  14        9.70        4.22      5.46 o 
  -5   9  14       12.26       10.05      8.79 o 
  -4   9  14        0.03       -2.22      6.37 o 
  -3   9  14       93.20       98.84      8.09 o 
  -2   9  14       71.01       76.92      5.76 o 
  -1   9  14      130.39      111.38      4.20 o 
   0   9  14       89.72       99.11      6.84 o 
   1   9  14        9.34       14.13      4.01 o 
   2   9  14       18.89       20.11      4.48 o 
   3   9  14       87.68       79.52     16.98 o 
   4   9  14        1.72        7.11      7.64 o 
  -6  10  14       33.56       20.03     14.90 o 
  -5  10  14       10.82        4.55      4.82 o 
  -4  10  14        0.18       -2.13      5.59 o 
  -3  10  14        2.44       -4.09      4.94 o 
  -2  10  14      139.36      138.26      5.98 o 
  -1  10  14      104.92       96.52      4.24 o 
   0  10  14      581.70      589.94     12.32 o 
   1  10  14       16.77       28.83      3.93 o 
   2  10  14        0.53        3.33      2.82 o 
   3  10  14        0.50        1.97      6.64 o 
   4  10  14        0.04        4.78      8.49 o 
  -6  11  14        0.00        2.52      5.80 o 
  -5  11  14        0.16       -1.52      4.98 o 
  -4  11  14       15.33       10.57      8.82 o 
  -3  11  14       29.23       34.03      5.76 o 
  -2  11  14       14.02       12.15      2.46 o 
  -1  11  14        1.30        4.67      2.74 o 
   0  11  14       71.85       85.57      4.69 o 
   1  11  14        3.28        4.83      3.59 o 
   2  11  14       21.64       25.65      4.81 o 
   3  11  14        7.29       -2.44      7.49 o 
   4  11  14        5.22        3.36      8.50 o 
  -5  12  14        7.16        7.81      7.45 o 
  -4  12  14       98.64      123.39      9.22 o 
  -3  12  14        0.80       -4.24      5.69 o 
  -2  12  14       12.57        8.38      2.12 o 
  -1  12  14      197.79      186.76      9.13 o 
   0  12  14       17.47       18.59      4.21 o 
   1  12  14        5.36        7.60      3.80 o 
   2  12  14        6.47        2.95      2.44 o 
   3  12  14        0.95        1.41      6.19 o 
   4  12  14       35.03       13.31     11.97 o 
  -5  13  14       16.87       21.27     18.56 o 
  -4  13  14        1.58       -1.36      6.38 o 
  -3  13  14       48.45       36.17      9.61 o 
  -2  13  14        0.98        1.36      2.01 o 
  -1  13  14      112.12      123.55     10.66 o 
   0  13  14        6.55        7.01      3.07 o 
   1  13  14        4.10        5.68      4.49 o 
   2  13  14       81.69      110.87      8.63 o 
   3  13  14       10.67       12.92      7.37 o 
   4  13  14        0.01       -0.13      7.34 o 
  -5  14  14        4.03       -4.42     10.18 o 
  -4  14  14       27.15       58.55     13.57 o 
  -3  14  14       43.13       40.00     17.51 o 
  -2  14  14        9.23        6.48      3.43 o 
  -1  14  14       46.44       53.06     11.62 o 
   0  14  14      107.19      103.32      5.53 o 
   1  14  14        0.00        2.59      3.55 o 
   2  14  14       40.66       48.32      6.85 o 
   3  14  14       55.73       63.17     16.17 o 
  -5  15  14        0.00      -12.76     12.76 o 
  -4  15  14        9.24       32.82     13.20 o 
  -3  15  14        0.00       -0.83      6.13 o 
  -2  15  14        8.02        7.08      3.27 o 
  -1  15  14        0.92       -0.63      2.90 o 
   0  15  14       76.62       94.64     19.11 o 
   1  15  14       11.30        5.86      3.25 o 
   2  15  14        4.01        4.29      6.40 o 
   3  15  14       17.72       11.75      7.28 o 
  -4  16  14        6.73        6.66     12.24 o 
  -3  16  14        0.18        0.05      6.70 o 
  -2  16  14        3.29        0.28      2.55 o 
  -1  16  14        2.69        2.06      3.32 o 
   0  16  14        4.11        4.96      3.59 o 
   1  16  14        0.09        6.38      6.48 o 
   2  16  14        6.12        9.66      7.23 o 
   3  16  14        1.66        3.68      6.56 o 
  -4  17  14        1.06        5.60     10.12 o 
  -3  17  14        0.39        0.81      8.75 o 
  -2  17  14        0.22        1.64      2.55 o 
  -1  17  14        0.53        0.70      4.42 o 
   0  17  14       79.30       98.64     20.67 o 
   1  17  14       33.86       31.60      6.84 o 
   2  17  14       19.89       18.19      6.72 o 
  -3  18  14        0.11       -0.51      7.13 o 
  -2  18  14        3.59        1.04      3.44 o 
  -1  18  14       11.28        3.49      4.06 o 
   0  18  14        0.09        0.07      4.63 o 
   1  18  14        1.30        5.43      5.34 o 
   2  18  14       17.05       14.96      7.68 o 
  -3  19  14        1.49        1.77      7.10 o 
  -2  19  14        1.24       -2.87      6.60 o 
  -1  19  14        0.29        1.55      4.23 o 
   0  19  14        8.29        5.63      5.66 o 
   1  19  14        4.10        5.23      5.99 o 
  -2  20  14        0.73        6.50      8.39 o 
  -1  20  14        3.25        1.09      3.90 o 
   0  20  14        7.08        5.88      7.21 o 
  -7   0  15        2.50       11.36     10.60 o 
  -5   0  15       18.12       12.34      1.78 o 
  -3   0  15      957.13      827.65     21.71 o 
  -1   0  15       22.65       15.46      4.19 o 
   1   0  15        0.12       -2.69      5.87 o 
   3   0  15        0.04       -3.37      8.94 o 
   5   0  15        7.45       -3.65      9.66 o 
  -7   1  15        7.42       -9.01      9.02 o 
  -6   1  15       19.05       28.24      7.72 o 
  -5   1  15        5.91        3.51      2.49 o 
  -4   1  15        0.39        0.05      1.70 o 
  -3   1  15      298.96      326.90      6.43 o 
  -2   1  15      365.88      329.46      5.43 o 
  -1   1  15       76.44       68.18      3.11 o 
   0   1  15      454.44      472.25      8.44 o 
   1   1  15      110.19      112.07      6.71 o 
   2   1  15        0.94       -3.97      4.28 o 
   3   1  15      274.96      291.79     15.53 o 
   4   1  15        4.42        3.87      6.06 o 
   5   1  15        5.08        3.83      4.30 o 
  -7   2  15        6.13        9.74      9.04 o 
  -6   2  15        0.05        3.92      7.46 o 
  -5   2  15        2.31        5.18      2.44 o 
  -4   2  15       15.28        2.31      2.53 o 
  -3   2  15        9.21        4.75      2.44 o 
  -2   2  15      431.68      439.39      7.78 o 
  -1   2  15      695.41      708.93      9.07 o 
   0   2  15      507.82      492.46      9.24 o 
   1   2  15       62.72       78.46      5.85 o 
   2   2  15      408.75      468.37     10.60 o 
   3   2  15       72.57       94.93      7.54 o 
   4   2  15        3.47        7.75      6.76 o 
   5   2  15       20.46        4.29      4.92 o 
  -6   3  15        4.31        5.02      3.11 o 
  -5   3  15       22.47       15.23      3.41 o 
  -4   3  15       45.32       36.74      5.06 o 
  -3   3  15      160.47      153.29      4.86 o 
  -2   3  15        0.01        2.66      1.13 o 
  -1   3  15      239.86      233.91      5.64 o 
   0   3  15       54.94       43.64      4.18 o 
   1   3  15      200.88      199.82      8.01 o 
   2   3  15       36.49       34.55      7.30 o 
   3   3  15        4.47        0.30      4.91 o 
   4   3  15        0.68        0.36      4.87 o 
   5   3  15       37.99       20.31     13.71 o 
  -6   4  15        6.02        1.60      2.71 o 
  -5   4  15        2.95        1.18      2.37 o 
  -4   4  15      121.49      131.81      6.19 o 
  -3   4  15      385.14      399.60      8.37 o 
  -2   4  15      160.76      155.92      3.48 o 
  -1   4  15        6.06       10.60      2.41 o 
   0   4  15      717.44      724.14     10.25 o 
   1   4  15      341.90      370.69      9.80 o 
   2   4  15      288.27      304.78      9.74 o 
   3   4  15        9.62       16.40      6.16 o 
   4   4  15       20.12       13.20      8.11 o 
   5   4  15       37.65       31.59     19.94 o 
  -6   5  15        3.52        2.16      4.29 o 
  -5   5  15      100.25       81.51      4.83 o 
  -4   5  15       13.01        4.75      4.55 o 
  -3   5  15       98.79      115.22      6.93 o 
  -2   5  15      177.36      151.46      7.86 o 
  -1   5  15        0.08        1.97      2.48 o 
   0   5  15      259.96      302.26      6.65 o 
   1   5  15        4.01        2.00      3.15 o 
   2   5  15      296.82      290.64      9.84 o 
   3   5  15        0.07        2.26      5.23 o 
   4   5  15        4.41        1.95      5.58 o 
   5   5  15        0.26       -1.51      7.75 o 
  -6   6  15        6.76        2.83      5.31 o 
  -5   6  15        3.99        4.39      3.86 o 
  -4   6  15       10.67        8.29      4.88 o 
  -3   6  15        0.82        1.62      3.34 o 
  -2   6  15        6.84        9.08      3.88 o 
  -1   6  15       65.87       83.96      4.67 o 
   0   6  15        0.60        0.17      3.27 o 
   1   6  15      163.12      144.13      5.22 o 
   2   6  15      342.65      358.06      7.58 o 
   3   6  15       42.67       34.94      9.11 o 
   4   6  15        6.02        4.99      8.08 o 
   5   6  15        0.70       -4.87      8.57 o 
  -6   7  15        3.61        0.78      4.70 o 
  -5   7  15        8.11       12.83      6.84 o 
  -4   7  15      149.39      171.43      8.93 o 
  -3   7  15       67.19       74.03      6.96 o 
  -2   7  15        5.02        5.54      4.26 o 
  -1   7  15        0.99        3.10      3.40 o 
   0   7  15       44.92       50.05      4.28 o 
   1   7  15        2.46        2.91      3.75 o 
   2   7  15       11.96       12.58      5.02 o 
   3   7  15       77.92       68.66     11.61 o 
   4   7  15        0.84       -0.45      6.08 o 
  -6   8  15       13.32       11.11     12.84 o 
  -5   8  15       40.45       43.37      8.31 o 
  -4   8  15       34.24       15.29     13.23 o 
  -3   8  15       87.11      103.87     11.10 o 
  -2   8  15      275.22      267.11     11.04 o 
  -1   8  15      165.60      160.10      4.66 o 
   0   8  15       30.17       34.01      4.47 o 
   1   8  15      195.24      228.35      8.04 o 
   2   8  15        1.11        2.58      2.77 o 
   3   8  15       21.62       15.03      4.84 o 
   4   8  15       12.46        2.73      8.09 o 
  -6   9  15       32.02       18.68     21.61 o 
  -5   9  15       67.54       74.88     17.03 o 
  -4   9  15       60.32       59.42     15.14 o 
  -3   9  15       13.54       17.53      7.39 o 
  -2   9  15       28.37       30.68      4.19 o 
  -1   9  15       66.12       80.62      3.37 o 
   0   9  15       98.70       90.51      5.09 o 
   1   9  15       38.49       48.47      4.43 o 
   2   9  15        0.30       -0.29      2.39 o 
   3   9  15       18.43        4.34      6.74 o 
   4   9  15        9.11        0.08      6.44 o 
  -6  10  15        3.90        6.49      7.21 o 
  -5  10  15        6.50        1.18      5.99 o 
  -4  10  15       10.77        6.87      5.38 o 
  -3  10  15        8.36        6.78      5.30 o 
  -2  10  15        6.67       11.29      1.83 o 
  -1  10  15       15.30       16.53      2.80 o 
   0  10  15      137.29      150.03      6.33 o 
   1  10  15       59.12       74.07      5.48 o 
   2  10  15       56.63       71.13      5.93 o 
   3  10  15        6.69        1.49      6.13 o 
   4  10  15        0.37        3.18      8.12 o 
  -6  11  15        6.82       15.04      6.35 o 
  -5  11  15        0.71       -1.79     12.04 o 
  -4  11  15       16.36       15.55      7.24 o 
  -3  11  15       76.57       90.45     11.03 o 
  -2  11  15        8.86        6.56      2.10 o 
  -1  11  15      291.23      297.27      6.48 o 
   0  11  15      309.66      339.01      7.52 o 
   1  11  15        2.29        1.01      3.04 o 
   2  11  15        1.03        3.53      2.95 o 
   3  11  15       54.90       32.84     24.22 o 
   4  11  15        0.60        9.94     10.90 o 
  -5  12  15        0.32        1.79     13.00 o 
  -4  12  15       15.30       13.47      6.45 o 
  -3  12  15        3.52        3.43      5.76 o 
  -2  12  15        0.83        0.60      1.62 o 
  -1  12  15       30.88       33.39      3.86 o 
   0  12  15       32.25       29.05      4.37 o 
   1  12  15       23.05       24.19      4.27 o 
   2  12  15        0.57        2.08      3.37 o 
   3  12  15        1.40        6.23      8.47 o 
   4  12  15        2.82        4.18     10.25 o 
  -5  13  15        1.63        8.38      8.58 o 
  -4  13  15       34.30       17.31     14.10 o 
  -3  13  15        2.85        0.08      4.27 o 
  -2  13  15       13.46       11.73      2.33 o 
  -1  13  15       30.45       34.14      3.65 o 
   0  13  15        0.00       -0.74      2.87 o 
   1  13  15       78.03       86.11      4.84 o 
   2  13  15       58.37       61.78      5.20 o 
   3  13  15        7.87       10.25      6.94 o 
  -5  14  15        0.50       17.07     11.91 o 
  -4  14  15       27.82       -1.66      5.43 o 
  -3  14  15       23.64       17.51     15.77 o 
  -2  14  15        1.45        0.66      2.02 o 
  -1  14  15       23.58       24.15      7.58 o 
   0  14  15        0.02       -3.41      3.41 o 
   1  14  15       21.61       23.66      4.03 o 
   2  14  15        0.14       -2.82      5.64 o 
   3  14  15        0.94        5.47      7.51 o 
  -4  15  15        0.11       -0.07      5.40 o 
  -3  15  15       85.77      100.27      9.13 o 
  -2  15  15        5.65        3.92      3.31 o 
  -1  15  15       19.93        6.31      3.26 o 
   0  15  15        5.11        2.66      3.32 o 
   1  15  15        1.63        1.04      3.19 o 
   2  15  15        4.82       14.30      6.19 o 
   3  15  15        6.48       10.16      7.31 o 
  -4  16  15       11.53       -0.20      5.13 o 
  -3  16  15       25.51        0.39      5.20 o 
  -2  16  15        0.10        0.11      1.87 o 
  -1  16  15       17.44        7.61      5.80 o 
   0  16  15       92.61      107.22      5.62 o 
   1  16  15       40.03       49.73      9.27 o 
   2  16  15       17.15       17.24      6.62 o 
  -4  17  15        0.32        1.45      7.48 o 
  -3  17  15        3.08        1.02      5.46 o 
  -2  17  15        1.10        0.41      5.97 o 
  -1  17  15        4.77        1.51      3.43 o 
   0  17  15       21.00       11.22      5.77 o 
   1  17  15        6.65        1.46      4.67 o 
   2  17  15        4.59        2.69      5.66 o 
  -3  18  15        0.07       -0.73      6.57 o 
  -2  18  15       13.00        0.44      7.60 o 
  -1  18  15       14.31        3.88      3.96 o 
   0  18  15       10.56        6.95      5.55 o 
   1  18  15       24.66       20.15      7.16 o 
  -2  19  15        5.06       -3.16      6.80 o 
  -1  19  15        2.00        2.08      4.05 o 
   0  19  15       15.56       16.38      8.79 o 
   1  19  15        1.45        6.46      7.72 o 
  -6   0  16       66.72       67.39     20.43 o 
  -4   0  16      148.84      112.19     13.12 o 
  -2   0  16      150.62      141.75      5.00 o 
   0   0  16      279.13      287.68      9.18 o 
   2   0  16     1147.76     1312.20     30.21 o 
   4   0  16        5.05      -11.43     14.74 o 
  -6   1  16       14.67       18.67      7.79 o 
  -5   1  16       26.54       26.51      3.66 o 
  -4   1  16        0.03        1.84      1.39 o 
  -3   1  16      207.91      185.02      4.00 o 
  -2   1  16      313.70      328.01      5.09 o 
  -1   1  16        4.72        4.67      2.84 o 
   0   1  16       27.14       25.56      3.91 o 
   1   1  16       93.14      101.32      6.12 o 
   2   1  16      171.37      187.69      9.45 o 
   3   1  16      143.43      190.10      9.14 o 
   4   1  16       35.05       28.80     15.60 o 
   5   1  16        0.01        0.67      3.80 o 
  -6   2  16        0.49       10.40      7.20 o 
  -5   2  16       66.90       64.19      3.71 o 
  -4   2  16       57.23       52.69      3.83 o 
  -3   2  16       48.99       68.97      4.32 o 
  -2   2  16      308.63      346.21      7.10 o 
  -1   2  16      264.62      279.82      5.99 o 
   0   2  16        6.34        8.32      3.52 o 
   1   2  16      204.57      218.78      7.68 o 
   2   2  16       87.45       91.41      7.13 o 
   3   2  16        4.10        4.08      6.70 o 
   4   2  16        8.58       10.24     10.33 o 
   5   2  16        0.01        2.11      7.46 o 
  -6   3  16        0.14       -0.41     12.58 o 
  -5   3  16       16.59       18.57      5.87 o 
  -4   3  16       52.09       63.91      4.48 o 
  -3   3  16      113.72      137.10      7.84 o 
  -2   3  16      237.68      256.68      6.02 o 
  -1   3  16        4.25        1.04      2.31 o 
   0   3  16      546.43      572.09     10.34 o 
   1   3  16        7.83       13.45      5.77 o 
   2   3  16        5.00       -1.17      3.86 o 
   3   3  16        2.95        4.42      5.66 o 
   4   3  16        0.10       -1.28      5.42 o 
   5   3  16        3.62       10.12      7.77 o 
  -6   4  16        8.69       -0.36      8.55 o 
  -5   4  16       62.69       64.84      4.56 o 
  -4   4  16        7.66       14.38      4.34 o 
  -3   4  16      605.37      714.94     12.10 o 
  -2   4  16        0.03        0.47      1.79 o 
  -1   4  16      357.96      335.03      6.51 o 
   0   4  16       12.87       12.03      3.47 o 
   1   4  16       44.95       49.12      5.47 o 
   2   4  16       26.51       23.68      5.78 o 
   3   4  16        0.31       -3.52      5.98 o 
   4   4  16        7.65        3.69      7.75 o 
  -6   5  16        5.71        1.49      3.17 o 
  -5   5  16       26.62       14.82      4.83 o 
  -4   5  16       22.24       10.46      5.28 o 
  -3   5  16        5.10        3.75      4.40 o 
  -2   5  16        0.98       -1.18      1.32 o 
  -1   5  16        4.34        5.22      3.19 o 
   0   5  16      182.87      193.89      5.60 o 
   1   5  16        9.90       18.12      3.73 o 
   2   5  16        0.02       -1.41      3.32 o 
   3   5  16       22.46       26.17      6.51 o 
   4   5  16        9.59        7.33      6.59 o 
  -6   6  16       12.00        8.41      7.95 o 
  -5   6  16        0.07       -0.92      3.22 o 
  -4   6  16       93.86      118.53     22.80 o 
  -3   6  16        2.27        9.93      3.84 o 
  -2   6  16      347.69      364.65     13.10 o 
  -1   6  16        4.38        0.67      3.86 o 
   0   6  16      119.78      130.78      5.88 o 
   1   6  16        9.03       10.40      3.56 o 
   2   6  16       12.88       14.03      3.65 o 
   3   6  16        2.67        2.28      2.93 o 
   4   6  16        1.49       -6.92      8.58 o 
  -6   7  16       15.79        5.22      6.03 o 
  -5   7  16       22.31       11.49      6.07 o 
  -4   7  16        1.31        9.23      6.27 o 
  -3   7  16       31.53       39.05      5.36 o 
  -2   7  16       17.26        8.25      4.02 o 
  -1   7  16       13.67       10.77      3.82 o 
   0   7  16       10.30       19.92      4.45 o 
   1   7  16      238.09      245.60      7.89 o 
   2   7  16        0.16       -1.18      2.85 o 
   3   7  16       13.56        9.19      3.81 o 
   4   7  16        0.00       -3.06      7.33 o 
  -6   8  16        3.86       -0.53      4.81 o 
  -5   8  16        2.11        5.40      6.59 o 
  -4   8  16       12.60        9.25     11.25 o 
  -3   8  16       49.42       70.09      7.88 o 
  -2   8  16        9.19       14.14      1.75 o 
  -1   8  16      286.13      266.66      6.36 o 
   0   8  16       61.84       62.53      4.78 o 
   1   8  16        2.94        3.27      3.93 o 
   2   8  16       30.74       26.90      5.47 o 
   3   8  16       42.94       39.76     15.04 o 
   4   8  16        2.29       -0.35      6.85 o 
  -6   9  16       40.17       17.96     15.75 o 
  -5   9  16        2.46        4.46      5.45 o 
  -4   9  16       16.23       12.46      5.46 o 
  -3   9  16       72.53       99.72      6.55 o 
  -2   9  16        0.05       -0.59      1.16 o 
  -1   9  16        3.62        1.72      2.23 o 
   0   9  16      105.34      105.81      5.95 o 
   1   9  16       21.19       21.76      4.98 o 
   2   9  16       41.48       39.33      9.97 o 
   3   9  16       96.34      112.87     39.17 o 
   4   9  16       19.79       14.99     17.89 o 
  -6  10  16       23.21       14.11     18.54 o 
  -5  10  16        3.31        2.43      7.25 o 
  -4  10  16       44.38       52.94      9.98 o 
  -3  10  16       98.81      129.03      8.38 o 
  -2  10  16        2.67        3.89      1.48 o 
  -1  10  16       19.03       16.18      2.95 o 
   0  10  16       14.71       17.35      4.39 o 
   1  10  16        0.50        2.93      3.98 o 
   2  10  16        5.29        1.99      4.14 o 
   3  10  16        7.02        7.86      7.45 o 
   4  10  16        4.80       -2.41      8.69 o 
  -5  11  16       11.62       10.26     12.20 o 
  -4  11  16        5.74        0.25      4.00 o 
  -3  11  16       13.45       11.45      9.70 o 
  -2  11  16      116.03      113.85      6.99 o 
  -1  11  16       47.16       56.96      5.55 o 
   0  11  16      306.22      326.43      7.98 o 
   1  11  16        1.14        0.24      3.01 o 
   2  11  16       29.22       20.82      5.08 o 
   3  11  16        0.95        2.75     10.95 o 
   4  11  16        1.00        0.32      6.77 o 
  -5  12  16       36.14       62.55     12.63 o 
  -4  12  16        0.01       -1.19      5.19 o 
  -3  12  16      117.93      147.57     10.68 o 
  -2  12  16       49.22       51.19      4.55 o 
  -1  12  16       20.86       19.91      3.64 o 
   0  12  16        5.89        2.51      2.86 o 
   1  12  16        0.46        3.80      3.47 o 
   2  12  16        1.66        7.17      3.30 o 
   3  12  16        0.00        3.45      7.16 o 
  -5  13  16        6.42       10.04     17.31 o 
  -4  13  16        0.17        2.09      5.96 o 
  -3  13  16       23.02       19.40     15.38 o 
  -2  13  16       13.58       15.83      2.50 o 
  -1  13  16        3.40        3.94      3.01 o 
   0  13  16       20.49       16.16      3.71 o 
   1  13  16        8.77        9.22      3.44 o 
   2  13  16        8.20       13.03      6.09 o 
   3  13  16        1.27        0.56      5.74 o 
  -4  14  16       13.64        0.08      5.38 o 
  -3  14  16       36.95       -0.32      6.49 o 
  -2  14  16       20.75        7.10      4.14 o 
  -1  14  16       20.13        8.81      4.90 o 
   0  14  16       12.81       16.95      4.78 o 
   1  14  16        0.00        5.42      3.43 o 
   2  14  16       13.13        8.35      6.07 o 
   3  14  16        0.20       -2.27      7.64 o 
  -4  15  16        1.83        0.54      6.11 o 
  -3  15  16        6.57        0.76      5.74 o 
  -2  15  16        0.18        0.90      7.66 o 
  -1  15  16        9.96        3.19      3.23 o 
   0  15  16        0.04       -1.44      3.03 o 
   1  15  16        3.71        7.13      3.74 o 
   2  15  16        2.41       -0.88      5.31 o 
  -4  16  16        0.36        1.16      8.13 o 
  -3  16  16       13.03        0.05      7.15 o 
  -2  16  16        4.13       -2.85      6.45 o 
  -1  16  16        0.31        0.76      3.73 o 
   0  16  16        4.43        5.50      3.92 o 
   1  16  16        1.39        1.39      3.36 o 
   2  16  16        0.02        7.65      6.80 o 
  -3  17  16        2.00       -0.57      8.27 o 
  -2  17  16       51.15        1.73     12.98 o 
  -1  17  16       58.48       -0.18      4.84 o 
   0  17  16        0.78        1.65      4.45 o 
   1  17  16       16.16        7.95      5.78 o 
  -2  18  16       15.14        0.59      9.11 o 
  -1  18  16        6.16        2.76      4.46 o 
   0  18  16        0.70       -0.37      3.34 o 
   1  18  16        8.91       17.01      9.84 o 
  -1  19  16       42.39        0.38      4.82 o 
   0  19  16       65.73      130.75     26.40 o 
  -5   0  17       55.74       64.48     12.97 o 
  -3   0  17      230.97      190.85      4.36 o 
  -1   0  17       88.44       84.02      6.06 o 
   1   0  17      412.20      439.28     13.25 o 
   3   0  17        6.16       -1.47      7.07 o 
  -6   1  17        0.16       16.27     18.21 o 
  -5   1  17        9.45       15.14      7.45 o 
  -4   1  17        3.29        5.72      1.45 o 
  -3   1  17      133.78      134.42      8.64 o 
  -2   1  17      302.07      304.32      4.87 o 
  -1   1  17       43.38       39.80      3.67 o 
   0   1  17      608.55      645.44     10.03 o 
   1   1  17        0.02        2.87      3.86 o 
   2   1  17       55.62       75.33      8.69 o 
   3   1  17      149.75      181.46      9.30 o 
   4   1  17        1.11        0.13      4.64 o 
  -6   2  17        0.21       -6.85     10.74 o 
  -5   2  17       18.80       21.12      3.25 o 
  -4   2  17       67.17       68.40      4.89 o 
  -3   2  17       65.27       67.43      3.53 o 
  -2   2  17        0.74        0.88      1.45 o 
  -1   2  17       75.59       82.93      4.20 o 
   0   2  17        4.18        2.05      3.36 o 
   1   2  17      222.83      220.31      7.69 o 
   2   2  17       91.06      109.49      8.46 o 
   3   2  17        3.10        1.89      5.53 o 
   4   2  17        6.10        5.41      7.90 o 
  -6   3  17        0.07        9.05     18.05 o 
  -5   3  17       61.23       70.67      6.21 o 
  -4   3  17       95.45       96.63      9.31 o 
  -3   3  17       74.78       69.84      4.62 o 
  -2   3  17        3.91       -0.30      1.61 o 
  -1   3  17      209.31      215.43      4.60 o 
   0   3  17       10.78       17.12      4.59 o 
   1   3  17       32.50       41.26      5.49 o 
   2   3  17      331.55      362.79     10.93 o 
   3   3  17        7.10        8.42      6.85 o 
   4   3  17       16.35        9.16      7.23 o 
  -6   4  17       45.05      100.05     16.27 o 
  -5   4  17        6.37        5.37      3.05 o 
  -4   4  17       15.31       11.53      5.40 o 
  -3   4  17        5.85        7.17      3.05 o 
  -2   4  17      233.92      223.79      5.58 o 
  -1   4  17       17.51       12.69      3.02 o 
   0   4  17        4.63        3.83      3.18 o 
   1   4  17      248.44      289.13      9.99 o 
   2   4  17      160.06      173.83     10.92 o 
   3   4  17        2.75       -0.83      5.20 o 
   4   4  17       18.57        4.12      6.39 o 
  -6   5  17        0.05        0.15      8.49 o 
  -5   5  17        0.56       -0.89      2.52 o 
  -4   5  17       10.18        9.26      4.07 o 
  -3   5  17       40.71       37.36      4.89 o 
  -2   5  17      671.08      683.65     14.06 o 
  -1   5  17       25.49       37.56      3.57 o 
   0   5  17       23.20       39.72      5.81 o 
   1   5  17        2.92        2.76      3.25 o 
   2   5  17       45.82       47.06      5.16 o 
   3   5  17        1.36       -1.66      2.43 o 
   4   5  17        0.19       -0.81      5.77 o 
  -5   6  17       99.34      123.75      7.43 o 
  -4   6  17       42.26       48.71      6.37 o 
  -3   6  17       16.08        6.82      3.57 o 
  -2   6  17       20.07       18.65      1.91 o 
  -1   6  17       89.29       92.34      4.75 o 
   0   6  17        3.16        8.42      3.63 o 
   1   6  17        0.22        1.56      2.87 o 
   2   6  17       70.03       80.87      5.07 o 
   3   6  17        9.98        8.37      4.45 o 
   4   6  17       11.99        1.25      7.00 o 
  -6   7  17        0.02       -1.07      5.34 o 
  -5   7  17        0.02        0.95      4.89 o 
  -4   7  17       27.29       15.43      6.01 o 
  -3   7  17       62.60       68.35      5.44 o 
  -2   7  17       55.41       67.65      5.57 o 
  -1   7  17        1.22       -0.05      2.57 o 
   0   7  17       95.60      100.02      5.24 o 
   1   7  17       59.95       73.40     11.81 o 
   2   7  17        0.29        3.11      3.41 o 
   3   7  17        2.89        1.17      3.05 o 
   4   7  17        6.28        2.96      8.49 o 
  -6   8  17        1.77       -1.97      5.46 o 
  -5   8  17       25.85       34.08      8.68 o 
  -4   8  17        2.00        0.84      4.63 o 
  -3   8  17       95.75      103.98     14.84 o 
  -2   8  17        0.58       -0.01      3.55 o 
  -1   8  17      140.38      145.24      5.97 o 
   0   8  17       10.10       17.36      6.22 o 
   1   8  17       10.42        9.13      4.68 o 
   2   8  17       62.17       57.31     14.08 o 
   3   8  17       40.11       24.50     19.95 o 
   4   8  17        5.50       -0.75      7.50 o 
  -5   9  17       19.17       13.92      8.02 o 
  -4   9  17       43.64       46.46     16.08 o 
  -3   9  17       56.56       52.57      6.62 o 
  -2   9  17       11.06        6.30      1.16 o 
  -1   9  17       34.94       46.58      4.13 o 
   0   9  17      169.65      197.46      7.39 o 
   1   9  17        6.86       11.37      5.86 o 
   2   9  17       29.01       24.86      7.17 o 
   3   9  17       20.56        0.14      8.63 o 
   4   9  17        2.47        3.41      8.18 o 
  -5  10  17        7.31       16.04      8.94 o 
  -4  10  17        6.30       -1.06      4.51 o 
  -3  10  17        0.03        2.91      6.02 o 
  -2  10  17        1.58        1.54      0.99 o 
  -1  10  17      412.71      424.11      8.27 o 
   0  10  17        1.31        1.95      3.13 o 
   1  10  17       30.46       33.44      5.58 o 
   2  10  17        2.00        2.05      3.15 o 
   3  10  17       13.69        4.90      7.50 o 
  -5  11  17       23.49       32.94     10.59 o 
  -4  11  17        4.63        3.36      4.77 o 
  -3  11  17       33.96       49.33      7.67 o 
  -2  11  17       37.95       36.29      2.94 o 
  -1  11  17       16.28       21.64      4.13 o 
   0  11  17       10.76       13.09      3.78 o 
   1  11  17        5.79        2.90      5.24 o 
   2  11  17       58.49       54.46     11.65 o 
   3  11  17        7.27        9.02      8.82 o 
  -5  12  17        2.87        7.47      9.68 o 
  -4  12  17        1.34        0.26      4.71 o 
  -3  12  17        0.92       -1.08      5.40 o 
  -2  12  17        2.97        4.31      2.12 o 
  -1  12  17        1.02        3.18      2.75 o 
   0  12  17       18.50       10.89      3.78 o 
   1  12  17        1.05       -2.90      4.02 o 
   2  12  17       10.29        4.37      6.50 o 
   3  12  17       22.12        7.39     10.45 o 
  -5  13  17        0.10        0.09      7.25 o 
  -4  13  17        0.92        0.18      3.61 o 
  -3  13  17       14.87        5.65      8.16 o 
  -2  13  17      117.13      156.18     15.96 o 
  -1  13  17       11.19        8.06      3.31 o 
   0  13  17       64.09       74.22     10.63 o 
   1  13  17        4.21        5.60      4.50 o 
   2  13  17        0.13        3.32      5.06 o 
   3  13  17        0.05        0.58      4.92 o 
  -4  14  17       10.22        0.26      5.57 o 
  -3  14  17       80.01       98.78      8.83 o 
  -2  14  17        0.60        0.03      6.17 o 
  -1  14  17        0.07        1.12      3.16 o 
   0  14  17       32.48       45.25      4.77 o 
   1  14  17        0.02        1.29      3.59 o 
   2  14  17        5.21       -2.60      5.70 o 
  -4  15  17        6.53        0.00      4.15 o 
  -3  15  17       13.71       -0.81      6.53 o 
  -2  15  17       14.83       -1.12      6.88 o 
  -1  15  17       58.21       69.21     11.78 o 
   0  15  17        0.94        1.94      3.39 o 
   1  15  17        0.48        2.66      4.22 o 
   2  15  17       21.48       20.36     11.34 o 
  -3  16  17        3.67       -1.13      5.80 o 
  -2  16  17        1.80        0.63      5.38 o 
  -1  16  17       21.15        4.90      4.65 o 
   0  16  17        0.00       -2.98      4.26 o 
   1  16  17        0.80       -1.12      3.37 o 
  -3  17  17        0.69        1.58      7.90 o 
  -2  17  17        0.34       -0.64      9.29 o 
  -1  17  17        6.48        7.30      4.65 o 
   0  17  17       53.58       32.17      8.49 o 
   1  17  17        4.68       17.10      6.63 o 
  -2  18  17        3.58       -2.95      6.98 o 
  -1  18  17        1.68       -1.22      9.02 o 
   0  18  17        0.64       -0.22      4.30 o 
  -4   0  18        0.25       -3.24      9.19 o 
  -2   0  18      201.88      153.13      5.44 o 
   0   0  18        6.51        4.88      5.24 o 
   2   0  18       53.90       42.82     10.10 o 
   4   0  18       41.93       77.37     17.38 o 
  -5   1  18       59.16       83.23     10.13 o 
  -4   1  18       65.79       67.04      2.92 o 
  -3   1  18       75.09       74.07      2.33 o 
  -2   1  18       99.01      122.08      3.64 o 
  -1   1  18        0.02        1.81      2.17 o 
   0   1  18       16.51       14.17      4.12 o 
   1   1  18       35.72       27.62      5.19 o 
   2   1  18        1.77        4.20      5.15 o 
   3   1  18       24.98       12.86      7.50 o 
   4   1  18       39.00       10.00      8.27 o 
  -5   2  18        1.50        7.31      8.85 o 
  -4   2  18       10.78        4.48      4.86 o 
  -3   2  18       31.69       33.18      3.89 o 
  -2   2  18       18.34       12.84      2.63 o 
  -1   2  18       13.63       14.04      3.24 o 
   0   2  18       35.61       28.90      4.57 o 
   1   2  18        3.23       -0.92      3.44 o 
   2   2  18        7.69        8.26      6.13 o 
   3   2  18       26.38       21.10     13.07 o 
   4   2  18        7.75        0.01      4.82 o 
  -5   3  18        0.50       -2.15      8.05 o 
  -4   3  18       76.26       73.18      6.15 o 
  -3   3  18       30.87       50.45      6.67 o 
  -2   3  18       67.61       48.93      2.86 o 
  -1   3  18       28.92       23.11      2.99 o 
   0   3  18      119.17      142.59      5.72 o 
   1   3  18       20.35       30.37      5.24 o 
   2   3  18       11.90       13.25      5.39 o 
   3   3  18       68.20       62.54     24.51 o 
   4   3  18        0.01       -4.47      6.80 o 
  -6   4  18        0.74        4.13     18.04 o 
  -5   4  18        6.39        4.02      2.43 o 
  -4   4  18       12.28        3.44      5.64 o 
  -3   4  18        5.45        6.10      2.98 o 
  -2   4  18       58.06       59.74      4.46 o 
  -1   4  18      241.61      249.92      5.83 o 
   0   4  18        5.18        2.72      2.65 o 
   1   4  18       13.40       20.02      5.66 o 
   2   4  18       22.21       21.18      6.23 o 
   3   4  18       27.42       14.81      8.02 o 
   4   4  18       22.50        3.73      6.69 o 
  -6   5  18        4.62        0.32      9.51 o 
  -5   5  18       62.19       73.70      5.17 o 
  -4   5  18       11.53        4.55      3.96 o 
  -3   5  18       15.29       11.09      4.17 o 
  -2   5  18       63.95       54.05      2.22 o 
  -1   5  18       12.60       12.57      3.64 o 
   0   5  18       16.74        9.88      3.29 o 
   1   5  18       86.48       95.64      6.05 o 
   2   5  18       21.01       14.96      4.20 o 
   3   5  18        2.93       -0.17      3.07 o 
   4   5  18       19.31        9.79      8.86 o 
  -6   6  18        0.34       -0.27      9.42 o 
  -5   6  18        0.34       -4.08      4.08 o 
  -4   6  18      137.78      135.35      8.06 o 
  -3   6  18      241.84      202.78      7.64 o 
  -2   6  18      322.18      316.83     11.67 o 
  -1   6  18        9.10       13.66      3.54 o 
   0   6  18       38.08       47.92      5.32 o 
   1   6  18      381.33      404.88      9.18 o 
   2   6  18        5.37        8.48      3.81 o 
   3   6  18        4.12       -0.18      3.61 o 
   4   6  18        2.90        1.20      7.02 o 
  -5   7  18       30.11       25.32      8.39 o 
  -4   7  18       32.83       34.42      4.73 o 
  -3   7  18       19.10       17.95      4.46 o 
  -2   7  18       81.93       98.15      6.88 o 
  -1   7  18       34.53       36.68      3.81 o 
   0   7  18        2.20       -4.07      4.07 o 
   1   7  18       92.16       86.72      8.06 o 
   2   7  18        1.64        1.80      3.38 o 
   3   7  18       23.66        1.97      7.08 o 
   4   7  18        0.42        1.04      7.33 o 
  -5   8  18        5.80       11.20      7.26 o 
  -4   8  18        0.01        0.80      4.05 o 
  -3   8  18       21.51       24.51      5.01 o 
  -2   8  18       49.88       36.30      6.01 o 
  -1   8  18      168.80      201.21      5.81 o 
   0   8  18        2.25       -0.19      3.72 o 
   1   8  18       36.56       40.60      5.80 o 
   2   8  18        0.12       -1.12      4.16 o 
   3   8  18        8.84        3.12      7.97 o 
  -5   9  18        0.30        0.99      6.05 o 
  -4   9  18        4.60       15.62      5.32 o 
  -3   9  18       80.57       84.88      7.40 o 
  -2   9  18      347.15      334.41     10.08 o 
  -1   9  18      136.86      133.17      4.74 o 
   0   9  18       79.14       80.42      6.80 o 
   1   9  18       10.13       11.59      4.34 o 
   2   9  18        0.01       -0.36      4.45 o 
   3   9  18       28.70        7.74      7.94 o 
  -5  10  18        0.44       -6.68      7.96 o 
  -4  10  18        1.25       -0.84      4.52 o 
  -3  10  18        8.41        7.37      5.63 o 
  -2  10  18        5.21        2.34      1.21 o 
  -1  10  18        1.74        4.85      3.50 o 
   0  10  18        8.68        7.50      3.25 o 
   1  10  18        8.50       17.38      4.78 o 
   2  10  18        0.62        1.11      2.85 o 
   3  10  18        0.05       -0.36      6.66 o 
  -5  11  18        6.56        6.44      8.77 o 
  -4  11  18        4.76        9.19      6.00 o 
  -3  11  18       42.45       26.30     10.23 o 
  -2  11  18        0.01       -0.62      9.61 o 
  -1  11  18        8.58       12.75      4.08 o 
   0  11  18       14.68       16.35      3.84 o 
   1  11  18       29.68       24.35      5.11 o 
   2  11  18       54.51       60.93     11.26 o 
   3  11  18       33.44       16.79     15.04 o 
  -5  12  18       22.60       10.44      9.07 o 
  -4  12  18        8.79        7.63      6.91 o 
  -3  12  18        3.51        3.49      6.03 o 
  -2  12  18       41.98       22.57     14.30 o 
  -1  12  18        3.38        1.83      2.76 o 
   0  12  18       31.03       31.26      9.07 o 
   1  12  18       14.18       11.63      3.86 o 
   2  12  18        2.34       -4.37      7.14 o 
   3  12  18        1.01        0.67      6.68 o 
  -4  13  18       21.72       -0.34      6.21 o 
  -3  13  18        1.55       -0.28      6.39 o 
  -2  13  18        2.21        1.23      4.81 o 
  -1  13  18       17.47       10.69      4.35 o 
   0  13  18       14.85        9.40      4.51 o 
   1  13  18        2.16       -0.39      2.80 o 
   2  13  18       32.42       37.12     10.62 o 
  -4  14  18       32.94        1.16      7.59 o 
  -3  14  18        9.82        0.19      6.11 o 
  -2  14  18       21.04        0.20      7.24 o 
  -1  14  18        4.58        2.33      3.17 o 
   0  14  18        2.01        2.33      3.95 o 
   1  14  18       11.05        9.97      4.37 o 
   2  14  18        1.25       -5.40      5.82 o 
  -3  15  18        1.27       -0.05      6.17 o 
  -2  15  18        0.05        0.48      5.10 o 
  -1  15  18       27.64       16.33      8.60 o 
   0  15  18       28.34       32.38      5.74 o 
   1  15  18        1.16        0.45      3.01 o 
  -3  16  18       22.25       -0.08      5.39 o 
  -2  16  18        0.08        1.27      8.53 o 
  -1  16  18        0.26        0.12      5.33 o 
   0  16  18        3.47        2.57      3.81 o 
   1  16  18        0.65        3.16      6.56 o 
  -2  17  18        6.80       -1.29      9.27 o 
  -1  17  18       12.02        9.87     11.74 o 
   0  17  18        0.76       -1.37      4.37 o 
  -5   0  19       10.00       -2.40     15.17 o 
  -3   0  19      126.99      132.74      8.07 o 
  -1   0  19       66.38       72.03      7.93 o 
   1   0  19      254.46      278.07     14.42 o 
   3   0  19      106.73      147.83     33.02 o 
  -5   1  19        9.20       14.86      8.34 o 
  -4   1  19        0.07        8.31      5.15 o 
  -3   1  19       22.50       22.77      2.34 o 
  -2   1  19       91.02       92.58      3.32 o 
  -1   1  19      535.74      530.80      8.54 o 
   0   1  19       21.65       26.02      4.23 o 
   1   1  19        0.00        5.48      4.05 o 
   2   1  19       21.24       15.48      7.26 o 
   3   1  19        6.17       -2.22      6.80 o 
   4   1  19        0.14        3.03      7.26 o 
  -5   2  19       12.76       25.25     20.25 o 
  -4   2  19        4.46        4.81      3.41 o 
  -3   2  19        3.99        4.86      3.20 o 
  -2   2  19       33.50       40.52      3.27 o 
  -1   2  19       47.79       63.05      5.04 o 
   0   2  19       11.74       12.80      3.76 o 
   1   2  19       87.36      101.66      6.71 o 
   2   2  19       74.35       57.50     14.63 o 
   3   2  19       13.96       10.67      7.54 o 
   4   2  19       27.20       16.38     11.42 o 
  -5   3  19        2.80        6.07      7.77 o 
  -4   3  19       23.80       35.26      4.68 o 
  -3   3  19        4.38        4.14      2.69 o 
  -2   3  19       17.96       11.99      1.76 o 
  -1   3  19       13.85        8.69      2.90 o 
   0   3  19       24.76       25.50      4.28 o 
   1   3  19       70.15       76.28      9.28 o 
   2   3  19      192.96      232.09     10.51 o 
   3   3  19        4.14        7.10      6.55 o 
   4   3  19       16.77        2.62      7.36 o 
  -5   4  19        0.01       -0.18      5.65 o 
  -4   4  19      113.98      115.05     14.94 o 
  -3   4  19       54.87       45.93      4.40 o 
  -2   4  19        2.37        0.40      2.05 o 
  -1   4  19       16.04       11.84      3.05 o 
   0   4  19        5.43        8.79      3.58 o 
   1   4  19       11.13        9.04      3.86 o 
   2   4  19        0.00       -2.68      4.67 o 
   3   4  19        0.60       -2.95      6.55 o 
  -6   5  19        3.94        0.14      9.40 o 
  -5   5  19        4.19        3.54      9.22 o 
  -4   5  19       33.96       25.16      4.94 o 
  -3   5  19       60.68       78.16      5.09 o 
  -2   5  19       85.53       76.92      6.17 o 
  -1   5  19       71.72       87.28      6.02 o 
   0   5  19      113.78      122.78      4.90 o 
   1   5  19       31.19       41.82      5.75 o 
   2   5  19       45.98       38.39     10.21 o 
   3   5  19        0.09       -1.21      4.24 o 
  -5   6  19       17.02       25.57      6.93 o 
  -4   6  19        0.00       -0.05      3.60 o 
  -3   6  19        5.56        5.91      4.19 o 
  -2   6  19        0.05        0.73      0.91 o 
  -1   6  19       53.56       57.64      5.09 o 
   0   6  19       22.88       28.81      5.06 o 
   1   6  19        0.27        0.50      3.27 o 
   2   6  19       10.01        6.65      3.86 o 
   3   6  19        1.74        2.60      4.55 o 
  -5   7  19        8.90        6.85      8.67 o 
  -4   7  19        2.57        7.91      4.79 o 
  -3   7  19        0.80       -1.21      3.28 o 
  -2   7  19      164.56      149.56      7.61 o 
  -1   7  19       53.91       60.56      5.02 o 
   0   7  19       13.40       15.68      5.27 o 
   1   7  19        0.92        0.41      4.00 o 
   2   7  19        2.19        6.15      6.36 o 
   3   7  19        2.38       -1.16      7.58 o 
  -5   8  19       23.78        5.14      5.98 o 
  -4   8  19       45.81       55.00      5.67 o 
  -3   8  19        1.21        9.21      5.59 o 
  -2   8  19       51.71       51.48      6.58 o 
  -1   8  19      138.41      147.23      5.59 o 
   0   8  19       16.59       18.89      5.55 o 
   1   8  19        0.56       -0.43      3.12 o 
   2   8  19        1.10        0.66      3.94 o 
   3   8  19       13.67        5.67      9.66 o 
  -5   9  19        0.34        0.89      6.20 o 
  -4   9  19        4.90        7.20      4.99 o 
  -3   9  19       67.46       86.06      6.73 o 
  -2   9  19       16.66        8.62      5.64 o 
  -1   9  19      322.25      345.64      6.73 o 
   0   9  19        1.98        0.00      3.64 o 
   1   9  19       13.87       19.72      5.14 o 
   2   9  19        2.21       -0.08      4.33 o 
   3   9  19       25.53       19.93     16.99 o 
  -5  10  19       21.80       27.24      9.87 o 
  -4  10  19       21.43       16.78      7.34 o 
  -3  10  19        0.52        4.01      5.10 o 
  -2  10  19      132.58      128.52      8.82 o 
  -1  10  19       66.73       64.26      7.05 o 
   0  10  19        5.89        5.98      3.32 o 
   1  10  19        0.19        0.66      3.31 o 
   2  10  19        0.15        0.57      3.23 o 
   3  10  19        4.29        2.52      7.35 o 
  -4  11  19        0.05        1.54      8.32 o 
  -3  11  19        3.50        4.24      5.50 o 
  -2  11  19       38.12       32.90     11.43 o 
  -1  11  19        0.61       -2.58      3.32 o 
   0  11  19       30.75       26.77      5.19 o 
   1  11  19       13.32       10.17      4.56 o 
   2  11  19        2.02        1.54      6.78 o 
  -4  12  19        0.02       -1.17      8.83 o 
  -3  12  19        0.04       -1.07      6.52 o 
  -2  12  19        2.92       -0.72      5.15 o 
  -1  12  19        2.94        2.86      2.89 o 
   0  12  19        7.09        5.35      3.74 o 
   1  12  19       32.40       42.81     10.24 o 
   2  12  19        1.77       -8.90      8.98 o 
  -4  13  19       24.15        0.75      7.28 o 
  -3  13  19        3.84        0.93      5.02 o 
  -2  13  19        0.23       -0.49      7.01 o 
  -1  13  19        2.66        0.65      2.48 o 
   0  13  19       19.03        8.10      4.38 o 
   1  13  19       13.48       13.52      4.20 o 
   2  13  19        6.33        6.44      6.02 o 
  -3  14  19        2.11        0.19      6.80 o 
  -2  14  19        1.09        0.43      7.60 o 
  -1  14  19        0.93       -0.97      5.52 o 
   0  14  19       71.74       87.93      5.73 o 
   1  14  19        1.38        4.83      3.93 o 
  -3  15  19        0.81        0.34      7.94 o 
  -2  15  19        3.65        1.99      5.89 o 
  -1  15  19       17.01        1.38      5.91 o 
   0  15  19        0.65       -0.41      3.39 o 
   1  15  19       10.32       18.53      4.94 o 
  -2  16  19        5.03       -0.75      7.39 o 
  -1  16  19        4.99        1.52      8.22 o 
   0  16  19        0.84        1.09      3.43 o 
  -4   0  20       20.42        5.58     10.36 o 
  -2   0  20       17.32       10.68      3.30 o 
   0   0  20        2.79        5.59      5.52 o 
   2   0  20       35.11        0.55      7.75 o 
  -5   1  20       18.70       18.35      8.91 o 
  -4   1  20       12.80       23.78     10.28 o 
  -3   1  20        4.21        7.58      1.73 o 
  -2   1  20        2.28        1.44      2.72 o 
  -1   1  20        0.59       -1.31      2.72 o 
   0   1  20        9.34       11.16      4.41 o 
   1   1  20        2.77        7.86      6.37 o 
   2   1  20      101.48      103.87      7.55 o 
   3   1  20       20.68        2.43      6.20 o 
  -5   2  20        7.76       12.05      8.62 o 
  -4   2  20        4.11        9.03      7.76 o 
  -3   2  20        1.58        4.23      3.60 o 
  -2   2  20       63.93       76.56      3.67 o 
  -1   2  20       74.56       75.43      3.67 o 
   0   2  20        1.30        4.03      3.91 o 
   1   2  20        0.02       -4.55      4.55 o 
   2   2  20       17.45       21.29     11.29 o 
   3   2  20        0.07        0.07      4.34 o 
  -5   3  20        1.42       -3.38      7.60 o 
  -4   3  20       41.52       48.48      4.45 o 
  -3   3  20        3.79        7.61      3.10 o 
  -2   3  20       25.78       28.15      2.79 o 
  -1   3  20        0.31        4.96      3.01 o 
   0   3  20       61.93       67.64      4.67 o 
   1   3  20        0.82        2.38      4.24 o 
   2   3  20       22.01       18.90      9.61 o 
   3   3  20        0.04        0.18      5.10 o 
  -5   4  20        0.89        9.67      9.86 o 
  -4   4  20        0.16       -0.49      2.70 o 
  -3   4  20       40.57       50.00      4.78 o 
  -2   4  20        0.81       -0.92      2.30 o 
  -1   4  20       25.85       22.11      3.66 o 
   0   4  20       60.40       69.64      4.68 o 
   1   4  20        7.15        6.40      3.69 o 
   2   4  20        6.69        4.36      5.05 o 
   3   4  20       60.97       74.54     31.21 o 
  -5   5  20        1.00       11.39     20.64 o 
  -4   5  20       64.49       81.53      9.20 o 
  -3   5  20        0.10        1.21      3.71 o 
  -2   5  20       10.67       10.69      2.57 o 
  -1   5  20        0.38        1.01      2.90 o 
   0   5  20        0.42        6.71      4.47 o 
   1   5  20        1.59        3.42      3.39 o 
   2   5  20       27.86       12.44      7.10 o 
   3   5  20        2.83        1.45      4.62 o 
  -5   6  20       28.67       34.12     15.18 o 
  -4   6  20       48.34       54.30      4.61 o 
  -3   6  20        4.13        3.18      5.02 o 
  -2   6  20        0.02        0.38      1.26 o 
  -1   6  20       52.54       69.26      6.08 o 
   0   6  20      127.86      141.90      7.57 o 
   1   6  20       36.24       27.78      4.93 o 
   2   6  20        0.36        3.55      4.25 o 
   3   6  20       19.48        4.67      8.40 o 
  -5   7  20       19.76       29.66     24.03 o 
  -4   7  20       22.15       17.81      5.40 o 
  -3   7  20       65.25       85.36      7.29 o 
  -2   7  20       14.97       13.90      5.47 o 
  -1   7  20       15.66       17.91      4.38 o 
   0   7  20        6.13        6.64      4.10 o 
   1   7  20        2.89        3.65      4.61 o 
   2   7  20        0.70        4.83      5.07 o 
   3   7  20        0.19        4.44      7.53 o 
  -5   8  20        0.19        1.25      5.88 o 
  -4   8  20       16.06       11.42      4.64 o 
  -3   8  20        3.01        3.48      4.12 o 
  -2   8  20       21.09       21.76      6.70 o 
  -1   8  20        1.10        0.04      2.49 o 
   0   8  20       25.68       18.46      5.82 o 
   1   8  20       10.26       13.44      4.67 o 
   2   8  20        6.41        7.39      6.36 o 
   3   8  20       10.36        6.67     10.67 o 
  -5   9  20        0.81        1.42      5.10 o 
  -4   9  20       70.62       86.03      8.65 o 
  -3   9  20        2.66        7.71      4.79 o 
  -2   9  20       13.58       12.81      5.81 o 
  -1   9  20        6.86        6.49      2.73 o 
   0   9  20        0.70       -0.64      3.44 o 
   1   9  20       45.55       48.52     11.69 o 
   2   9  20       16.28        5.06      5.38 o 
  -4  10  20        1.75        2.31      6.35 o 
  -3  10  20       12.07        6.31      5.74 o 
  -2  10  20       35.23       20.28      9.35 o 
  -1  10  20       55.49       50.41      8.66 o 
   0  10  20       11.75        4.98      3.72 o 
   1  10  20       48.81       51.20      9.27 o 
   2  10  20       11.08       12.63     12.28 o 
  -4  11  20        4.86        8.10      7.50 o 
  -3  11  20       12.85        5.40      6.23 o 
  -2  11  20       91.78       85.62     27.22 o 
  -1  11  20       80.27      115.54      5.88 o 
   0  11  20       10.48        8.27      3.88 o 
   1  11  20        2.94        2.49      4.26 o 
   2  11  20        6.84       -0.08      6.66 o 
  -4  12  20       27.41       46.03     21.75 o 
  -3  12  20       51.58       35.51     23.31 o 
  -2  12  20        3.91        0.59      4.64 o 
  -1  12  20        1.83       -0.45      6.10 o 
   0  12  20        0.29       -3.96      4.89 o 
   1  12  20        3.37        4.00      3.71 o 
   2  12  20       11.72       19.26     16.19 o 
  -3  13  20        1.41        0.52      4.81 o 
  -2  13  20       84.79      113.39     11.47 o 
  -1  13  20        7.52       -3.54      5.47 o 
   0  13  20       12.98        8.82      4.72 o 
   1  13  20       10.31       14.49      5.36 o 
  -3  14  20        2.66        0.30      7.28 o 
  -2  14  20        7.11        0.96      6.21 o 
  -1  14  20        2.59        1.93      5.40 o 
   0  14  20        9.66        5.46      3.96 o 
   1  14  20        2.40        2.33      7.07 o 
  -2  15  20        0.01        0.56      5.27 o 
  -1  15  20        4.31        0.81      5.36 o 
   0  15  20        0.68        1.04      3.20 o 
  -5   0  21       11.16       22.04     21.30 o 
  -3   0  21       98.29       91.13      3.36 o 
  -1   0  21       59.53       64.60      5.53 o 
   1   0  21       36.75       65.68     29.71 o 
   3   0  21        2.29        0.02      7.37 o 
  -5   1  21        1.68       -7.75      8.58 o 
  -4   1  21        1.51        1.17     15.61 o 
  -3   1  21       13.30       12.05      3.54 o 
  -2   1  21        1.43        2.14      2.15 o 
  -1   1  21       88.45       98.28      5.10 o 
   0   1  21      148.33      149.86      7.02 o 
   1   1  21       88.66      108.11      7.27 o 
   2   1  21        0.76       -1.50      4.54 o 
   3   1  21        1.55        0.96      5.72 o 
  -5   2  21       36.68       54.65     10.95 o 
  -4   2  21       41.68       35.80      9.71 o 
  -3   2  21       39.27       31.07      3.10 o 
  -2   2  21       25.90       33.07      3.55 o 
  -1   2  21       30.32       34.11      3.72 o 
   0   2  21        0.64        2.41      3.46 o 
   1   2  21        0.16        0.42      3.92 o 
   2   2  21       31.08        0.19      5.12 o 
   3   2  21        0.44        0.43      6.30 o 
  -5   3  21        7.73       20.36     22.03 o 
  -4   3  21        4.67        3.84      8.64 o 
  -3   3  21        7.59        8.27      3.06 o 
  -2   3  21        0.18        0.65      1.45 o 
  -1   3  21       92.17       98.80      6.10 o 
   0   3  21       18.52       21.21      3.94 o 
   1   3  21       37.88       50.56      5.80 o 
   2   3  21        0.16       -0.57      4.53 o 
   3   3  21        4.60        1.54      6.09 o 
  -5   4  21        0.08       13.30     13.42 o 
  -4   4  21       78.60      100.87     14.05 o 
  -3   4  21       67.86       71.68      5.46 o 
  -2   4  21       17.83       17.41      3.35 o 
  -1   4  21        2.69        6.27      2.76 o 
   0   4  21       57.55       80.77      6.82 o 
   1   4  21       44.30       32.48      5.18 o 
   2   4  21       12.78        7.81      4.80 o 
   3   4  21        8.08        3.91      4.98 o 
  -5   5  21       30.67       25.43     24.17 o 
  -4   5  21       60.23       72.91      6.93 o 
  -3   5  21        9.18        5.50      4.13 o 
  -2   5  21        4.17        9.25      2.72 o 
  -1   5  21        1.20        5.24      4.04 o 
   0   5  21        8.70       12.30      3.78 o 
   1   5  21        8.88        7.99      3.98 o 
   2   5  21        0.22       -0.46      3.75 o 
   3   5  21       18.37        2.19      6.42 o 
  -5   6  21       19.06       30.48     15.41 o 
  -4   6  21        0.42       -0.05      2.90 o 
  -3   6  21       70.83       94.82      6.85 o 
  -2   6  21        0.59       -2.99      4.35 o 
  -1   6  21       12.15       11.62      4.46 o 
   0   6  21       25.56       13.66      5.36 o 
   1   6  21        0.44        1.87      4.43 o 
   2   6  21        6.45        2.85      5.02 o 
  -5   7  21       18.30       34.48     15.54 o 
  -4   7  21        3.64        7.45      4.86 o 
  -3   7  21       40.40       63.02      8.75 o 
  -2   7  21       63.08       57.37     12.51 o 
  -1   7  21        3.72        1.07      2.39 o 
   0   7  21        0.73        1.83      3.58 o 
   1   7  21        2.39        3.01      4.59 o 
   2   7  21        7.44        7.01      6.23 o 
  -4   8  21        4.20        9.71      5.37 o 
  -3   8  21       12.20       15.27      5.68 o 
  -2   8  21        0.06       -0.40      4.41 o 
  -1   8  21       30.89       23.26      3.68 o 
   0   8  21        0.26        0.84      4.02 o 
   1   8  21        0.24        7.43      6.38 o 
   2   8  21        3.45        3.30      5.63 o 
  -4   9  21        7.94       15.15      7.34 o 
  -3   9  21       11.18        6.52      5.55 o 
  -2   9  21        9.19        6.17      5.06 o 
  -1   9  21        1.19        2.57      2.76 o 
   0   9  21        7.51        5.62      4.21 o 
   1   9  21        0.87        7.69      4.90 o 
   2   9  21       30.08       13.49      8.20 o 
  -4  10  21        4.03       -0.31      4.25 o 
  -3  10  21       15.90       19.39      5.78 o 
  -2  10  21        4.37        4.31      8.11 o 
  -1  10  21        0.60        1.44      5.31 o 
   0  10  21        8.95        7.83      3.74 o 
   1  10  21        1.71        1.48      4.33 o 
   2  10  21       15.47        7.44      7.87 o 
  -4  11  21        0.20        7.65      6.66 o 
  -3  11  21        7.65        4.53      5.38 o 
  -2  11  21        2.73        0.11      4.27 o 
  -1  11  21      119.74      139.50     11.45 o 
   0  11  21       13.53       10.36      3.92 o 
   1  11  21       69.22       99.78      6.91 o 
  -3  12  21        0.28        0.52      4.63 o 
  -2  12  21       71.42       85.53      8.52 o 
  -1  12  21       27.71        9.68      7.19 o 
   0  12  21       25.41       31.48      9.86 o 
   1  12  21       17.14       22.56      4.81 o 
  -3  13  21        0.25        0.61      7.02 o 
  -2  13  21       22.73        0.29      6.33 o 
  -1  13  21        2.91       -0.13      4.56 o 
   0  13  21        8.23        9.37      4.43 o 
  -2  14  21        6.54        0.84      7.09 o 
  -1  14  21        0.21       -0.29      5.23 o 
  -4   0  22       42.57       62.14     16.10 o 
  -2   0  22       62.91       81.54      5.21 o 
   0   0  22        0.06       -1.34      4.34 o 
   2   0  22        2.03        1.26      6.76 o 
  -5   1  22       16.22       18.93     14.52 o 
  -4   1  22       39.19       91.31     15.53 o 
  -3   1  22       46.70       47.67     15.38 o 
  -2   1  22        7.05        3.26      2.12 o 
  -1   1  22       26.88       34.33      4.35 o 
   0   1  22        7.29        1.28      3.82 o 
   1   1  22       44.36       59.49     13.54 o 
   2   1  22       23.63       -0.96      7.37 o 
  -5   2  22       89.89      113.71     18.81 o 
  -4   2  22        2.17        3.04      7.87 o 
  -3   2  22        1.03        0.72      2.10 o 
  -2   2  22        0.99        3.12      2.61 o 
  -1   2  22       29.26       38.02      5.32 o 
   0   2  22       61.06       55.82      7.79 o 
   1   2  22       30.60       30.82      5.59 o 
   2   2  22        7.41       -0.51      4.48 o 
  -5   3  22        2.40       24.00     23.39 o 
  -4   3  22       22.83       34.63     12.47 o 
  -3   3  22        4.61        2.26      3.85 o 
  -2   3  22      108.91      118.29     11.43 o 
  -1   3  22       31.02       31.21      3.60 o 
   0   3  22        0.10       -0.35      3.77 o 
   1   3  22       91.62      112.22      8.39 o 
   2   3  22        0.17        2.36      5.41 o 
  -5   4  22        0.01        2.44     12.17 o 
  -4   4  22        7.38       26.19     12.03 o 
  -3   4  22       15.75       19.56      5.52 o 
  -2   4  22       24.58       19.60      5.06 o 
  -1   4  22       26.22       25.18      4.95 o 
   0   4  22        3.96       -0.36      3.00 o 
   1   4  22       33.10       20.10      4.97 o 
   2   4  22        2.56        1.45      4.15 o 
  -4   5  22        3.17       -1.79      8.21 o 
  -3   5  22       48.87       40.76     13.98 o 
  -2   5  22        0.72       -4.87      4.87 o 
  -1   5  22       33.99       30.57      5.73 o 
   0   5  22       69.55       65.40     11.80 o 
   1   5  22       13.97        4.82      4.09 o 
   2   5  22       22.24        8.73      5.05 o 
  -4   6  22        2.75       -2.56      7.62 o 
  -3   6  22        0.26        0.56      3.95 o 
  -2   6  22       30.55       39.61      6.24 o 
  -1   6  22        1.47        1.93      3.07 o 
   0   6  22        0.85        1.31      3.62 o 
   1   6  22        4.64        9.72      5.01 o 
   2   6  22       23.03       14.91      8.01 o 
  -4   7  22       26.39       19.25      5.39 o 
  -3   7  22        7.48        7.50      5.46 o 
  -2   7  22       14.40       14.39      5.70 o 
  -1   7  22        8.13        6.39      4.12 o 
   0   7  22        1.22       -1.49      4.74 o 
   1   7  22        6.86        6.91      6.48 o 
   2   7  22        0.06       -0.20      4.67 o 
  -4   8  22       11.75       16.29      5.82 o 
  -3   8  22       44.90       46.01      6.83 o 
  -2   8  22       59.17       58.94      7.00 o 
  -1   8  22        0.67        1.19      2.36 o 
   0   8  22       79.64       88.10     17.77 o 
   1   8  22        3.38        4.34      5.53 o 
   2   8  22        1.59       -0.79      7.35 o 
  -4   9  22        6.05        3.12      6.56 o 
  -3   9  22       18.26       14.49      5.78 o 
  -2   9  22        0.36       -4.11      4.87 o 
  -1   9  22       32.51       19.63     13.67 o 
   0   9  22        4.97        7.33      5.35 o 
   1   9  22       19.61       27.11      6.05 o 
  -3  10  22        1.58        7.90      5.44 o 
  -2  10  22        5.05        3.49      6.49 o 
  -1  10  22       46.99       10.26     12.65 o 
   0  10  22        6.10        3.07      3.47 o 
   1  10  22        5.37       10.23      5.31 o 
  -3  11  22        0.31       -0.05      7.45 o 
  -2  11  22        7.97        0.57      6.01 o 
  -1  11  22        5.33        3.04      5.41 o 
   0  11  22        1.48        2.11      3.63 o 
  -2  12  22        1.79        0.29      5.15 o 
  -1  12  22        1.00        4.42      9.08 o 
   0  12  22        5.63        1.82      4.72 o 
  -1  13  22       48.82       16.55     19.02 o 
  -3   0  23      117.99      128.01     17.89 o 
  -1   0  23       28.39       31.97      6.28 o 
   1   0  23        0.38       -0.06      6.02 o 
  -4   1  23      116.47      160.61     16.85 o 
  -3   1  23       13.11       19.48     11.25 o 
  -2   1  23        0.83       -0.61      1.83 o 
  -1   1  23       14.02       19.31      3.26 o 
   0   1  23       16.23       20.22      4.71 o 
   1   1  23        5.78        1.94      4.62 o 
   2   1  23        2.42       -1.25      5.36 o 
  -4   2  23        4.84        6.86     11.37 o 
  -3   2  23       10.59       30.74      9.81 o 
  -2   2  23       12.05        7.76      4.17 o 
  -1   2  23       10.43       10.15      3.18 o 
   0   2  23        1.73       -4.35      4.35 o 
   1   2  23        8.47        1.46      4.43 o 
   2   2  23       16.16       -0.39      4.93 o 
  -4   3  23       29.12       37.53     13.47 o 
  -3   3  23       54.77       74.43     13.52 o 
  -2   3  23        0.36        4.33      3.72 o 
  -1   3  23       36.42       41.53      6.36 o 
   0   3  23       20.83       15.73      3.94 o 
   1   3  23        0.00       -1.67      3.85 o 
   2   3  23        2.13       -0.41      5.27 o 
  -4   4  23        3.45       -6.11      8.81 o 
  -3   4  23        0.17        2.54      4.61 o 
  -2   4  23        8.53        9.33      4.14 o 
  -1   4  23       25.73       31.10      6.81 o 
   0   4  23      111.86      144.31      7.34 o 
   1   4  23        3.01       -1.51      4.36 o 
   2   4  23        0.55        5.94      6.13 o 
  -4   5  23       13.89       16.22     13.50 o 
  -3   5  23        0.28        0.74      4.27 o 
  -2   5  23       10.63       11.78      4.53 o 
  -1   5  23        0.12        2.89      3.77 o 
   0   5  23        0.67       -1.88      3.39 o 
   1   5  23        1.50       -4.12      4.20 o 
  -4   6  23        4.88       -1.19     10.81 o 
  -3   6  23       46.82       63.04     19.91 o 
  -2   6  23       13.99        6.77      6.36 o 
  -1   6  23       29.80       31.14      8.44 o 
   0   6  23        9.88        8.13      5.37 o 
   1   6  23       26.04       23.66      7.26 o 
  -4   7  23        1.33       -3.54     11.97 o 
  -3   7  23        0.45        5.75      5.18 o 
  -2   7  23        1.86       -2.47      4.31 o 
  -1   7  23        3.41        5.56      5.59 o 
   0   7  23        6.19        4.25      4.44 o 
   1   7  23        0.34        6.39      4.92 o 
  -3   8  23        9.31        9.12      7.01 o 
  -2   8  23       42.24       25.57      9.25 o 
  -1   8  23        4.64        3.72      5.83 o 
   0   8  23       21.23       15.66      6.94 o 
   1   8  23        0.32       16.09      7.52 o 
  -3   9  23       36.44       27.45      6.55 o 
  -2   9  23       13.69        9.66      6.67 o 
  -1   9  23       14.22       10.96      9.73 o 
   0   9  23       12.78        9.91      5.07 o 
  -3  10  23        4.04        1.74     10.00 o 
  -2  10  23        1.48        0.02      6.06 o 
  -1  10  23        6.87        2.29      6.61 o 
   0  10  23        1.98        0.89      3.39 o 
  -2  11  23        2.34       -0.62      4.82 o 
  -1  11  23       11.30        0.50      4.86 o 
  -4   0  24       25.58       43.97     16.86 o 
  -2   0  24        2.78        3.07     10.63 o 
   0   0  24       25.42       49.60     17.34 o 
  -4   1  24        0.21       13.91     10.31 o 
  -3   1  24       10.65        9.59      9.18 o 
  -2   1  24        2.32        1.58      4.07 o 
  -1   1  24        9.92       14.04      4.84 o 
   0   1  24        2.69        2.92      3.92 o 
   1   1  24        2.26       -0.64      4.37 o 
  -4   2  24        0.82       18.99     15.58 o 
  -3   2  24       49.64       83.68     14.35 o 
  -2   2  24        9.22        4.26      5.25 o 
  -1   2  24       12.61       12.46      4.00 o 
   0   2  24        1.82       -2.52      3.35 o 
   1   2  24        1.42        0.46      4.27 o 
  -4   3  24        1.27       -9.50     11.24 o 
  -3   3  24        0.01        5.57     10.76 o 
  -2   3  24       11.66        6.31      4.65 o 
  -1   3  24        2.94        2.90      3.38 o 
   0   3  24        4.21        2.30      3.96 o 
   1   3  24       28.51       19.41     10.32 o 
  -4   4  24        0.00       -0.76      7.62 o 
  -3   4  24       30.25       55.66     15.51 o 
  -2   4  24       17.08       19.33      5.55 o 
  -1   4  24        5.03        3.80      3.09 o 
   0   4  24        0.08        2.34      3.54 o 
   1   4  24       20.74       11.36      5.72 o 
  -3   5  24        2.67       -8.74     19.68 o 
  -2   5  24       13.79       15.85      5.74 o 
  -1   5  24        4.95        4.63      5.40 o 
   0   5  24        2.77        3.53      5.03 o 
   1   5  24       10.86       17.28      5.18 o 
  -3   6  24        0.96        7.03      6.08 o 
  -2   6  24        7.85       12.40      5.69 o 
  -1   6  24        4.23        7.74      5.23 o 
   0   6  24        0.20       -0.37      3.77 o 
  -3   7  24        2.09       -2.63      5.09 o 
  -2   7  24        9.88        4.47      5.51 o 
  -1   7  24       13.63        3.58      6.74 o 
   0   7  24        3.49       -1.53      4.43 o 
  -2   8  24        1.04       -2.18      5.07 o 
  -1   8  24        0.04        2.37      4.99 o 
   0   8  24        1.92        2.00      4.74 o 
  -2   9  24       18.74       17.72      7.91 o 
  -1   9  24        0.35       -1.54      6.74 o 
  -3   0  25        0.23       12.74     13.78 o 
  -1   0  25       26.20       16.99      4.83 o 
  -3   1  25       64.28       73.81     12.59 o 
  -2   1  25       34.85       39.86     12.01 o 
  -1   1  25        0.04        4.00      3.05 o 
   0   1  25        0.49        1.61      4.29 o 
  -3   2  25        0.00      -10.50     11.63 o 
  -2   2  25       34.00       25.21     14.07 o 
  -1   2  25        0.16       -0.94      3.26 o 
   0   2  25       34.47       21.93      5.37 o 
  -3   3  25        1.55        5.72     10.83 o 
  -2   3  25        1.83       -4.01      4.01 o 
  -1   3  25       12.16        7.27      6.75 o 
   0   3  25        0.24       -2.69      4.69 o 
  -3   4  25        0.24        0.90      7.88 o 
  -2   4  25       25.93       19.65      5.09 o 
  -1   4  25        1.79        0.63      4.65 o 
   0   4  25        5.36        4.12      3.93 o 
  -2   5  25        0.05       -3.57      6.10 o 
  -1   5  25        8.65        1.83      4.58 o 
   0   5  25       22.31       41.71      9.56 o 
  -2   6  25        1.40        1.27      4.16 o 
  -1   6  25       15.80       19.62     10.99 o 
  -2   0  26       62.51       79.44     27.05 o 
  -2   1  26        4.81       14.67      9.87 o 
  -1   1  26        9.63        6.65      5.43 o 
                                                 
